# Supplementary material for: Candidate genes for first flower node identified in pepper using combined SLAF-seq and BSA
Source: PLoS One. 2018 Mar 20;13(3):e0194071. doi: 10.1371/journal.pone.0194071 (PMC5860747; doi:10.1371/journal.pone.0194071)
Supplement: S2 Table — (XLSX) [file pone.0194071.s008.xlsx]

## Sheet: Sheet1
S2 Table. The properties of total SNPs identified in samples
#Chr	Pos	Ref	Alt	Z4	Depth	AlleDp	Z5	Depth	AlleDp	L-pool	Depth	AlleDp	H-pool	Depth	AlleDp
chr01	1325	C	T	Y	6	1,5	Y	13	4,9	Y	19	7,12	Y	12	1,11
chr01	1361	A	C	M	5	1,4	M	13	4,9	M	19	7,12	M	12	2,10
chr01	1592	T	A	W	8	1,7	W	15	5,10	W	23	9,14	W	18	5,13
chr01	1604	A	C	M	8	1,7	M	15	5,10	M	23	9,14	M	18	4,14
chr01	1631	A	T	W	8	1,7	W	15	5,10	W	23	9,14	W	18	4,14
chr01	1670	T	C	Y	8	1,7	Y	12	5,7	Y	23	9,14	Y	17	4,13
chr01	1685	A	G	R	4	1,3	G	2	0,2	R	5	2,3	R	9	6,3
chr01	1697	C	T	Y	4	3,1	C	2	2,0	Y	6	4,2	Y	9	4,5
chr01	1724	G	A	R	4	3,1	G	2	2,0	R	6	4,2	R	9	4,5
chr01	1727	T	A	W	4	3,1	T	2	2,0	W	6	4,2	W	9	4,5
chr01	1730	C	T	Y	4	3,1	C	2	2,0	Y	6	4,2	Y	9	4,5
chr01	1736	C	T	T	4	0,4	T	2	0,2	Y	6	1,5	Y	9	1,8
chr01	1739	A	T	W	4	3,1	A	2	2,0	W	6	4,2	W	9	4,5
chr01	1751	A	T	T	5	0,4	T	2	0,2	T	6	0,4	W	9	1,3
chr01	1757	G	A	R	5	1,3	A	3	1,2	R	6	2,3	R	9	6,3
chr01	1769	G	A	A	250	0,249	A	99	0,99	A	250	0,249	A	250	0,250
chr01	1790	C	A	N	.	.	N	.	.	A	1	0,1	A	2	1,1
chr01	1997	C	T	Y	3	1,2	T	2	0,2	Y	5	2,3	Y	9	6,3
chr01	2000	T	A	W	3	2,1	T	2	2,0	W	5	3,2	W	9	4,5
chr01	2006	A	C	M	3	2,1	A	2	2,0	M	5	3,2	M	9	4,5
chr01	2007	C	A	C	3	2,1	C	2	2,0	M	5	3,2	M	9	4,5
chr01	2015	C	T	Y	3	1,2	T	2	0,2	Y	5	2,3	Y	9	6,3
chr01	2033	T	G	K	3	2,1	T	2	2,0	K	5	3,2	K	9	4,5
chr01	2039	C	A	M	3	1,2	A	2	0,2	M	5	2,3	M	9	6,3
chr01	2045	T	C	C	3	0,3	C	2	0,2	C	5	0,5	Y	9	1,8
chr01	2054	G	A	R	3	1,2	A	2	0,2	R	5	2,3	R	9	6,3
chr01	2058	A	G	R	3	1,2	G	2	0,2	R	5	2,3	R	9	6,3
chr01	7163	T	C	N	.	.	C	6	0,6	Y	12	4,8	Y	8	6,2
chr01	7816	C	T	T	3	0,3	N	.	.	T	2	0,2	N	.	.
chr01	7817	A	G	G	3	0,3	N	.	.	G	2	0,2	N	.	.
chr01	7857	G	A	A	3	0,3	N	.	.	A	2	0,2	N	.	.
chr01	7876	C	T	T	3	0,3	N	.	.	T	2	0,2	N	.	.
chr01	7880	A	C	C	3	0,3	N	.	.	C	2	0,2	N	.	.
chr01	8322	T	G	G	3	0,3	N	.	.	G	2	0,2	N	.	.
chr01	8441	A	G	R	7	2,5	A	2	2,0	G	4	0,4	A	4	4,0
chr01	8444	C	T	Y	7	2,5	C	2	2,0	T	4	0,4	C	4	4,0
chr01	8461	T	C	Y	7	2,5	T	1	1,0	C	4	0,4	T	4	4,0
chr01	8468	T	C	Y	7	2,5	T	1	1,0	C	4	0,4	T	4	4,0
chr01	10002	T	A	A	1	0,1	T	2	2,0	W	8	6,2	T	1	1,0
chr01	10022	A	G	G	1	0,1	A	2	2,0	R	8	6,2	A	1	1,0
chr01	10032	G	T	T	1	0,1	G	2	2,0	K	8	6,2	G	1	1,0
chr01	10071	C	A	A	1	0,1	C	2	2,0	M	10	6,4	C	1	1,0
chr01	10098	T	C	N	.	.	N	.	.	C	2	0,2	N	.	.
chr01	10261	A	C	C	3	0,3	A	2	2,0	A	6	6,0	A	1	1,0
chr01	14896	C	T	T	11	0,10	T	7	0,7	T	9	0,9	T	13	0,13
chr01	14897	A	G	G	11	0,11	G	7	0,7	G	9	0,9	G	13	0,13
chr01	14898	C	A	A	11	0,11	A	7	0,7	A	9	0,9	A	13	0,13
chr01	14903	A	G	G	11	0,11	G	7	0,7	G	9	0,9	G	13	0,13
chr01	14907	C	T	T	11	0,11	T	7	0,7	T	9	0,9	T	13	0,13
chr01	14914	G	A	A	11	0,11	A	7	0,7	A	9	0,9	A	13	0,13
chr01	14935	G	A	G	11	9,2	R	9	6,3	R	9	7,2	R	14	11,3
chr01	14938	C	T	Y	11	10,1	Y	9	4,5	C	8	8,0	Y	14	8,6
chr01	14940	C	T	Y	11	5,6	Y	9	8,1	Y	8	4,4	Y	14	9,5
chr01	15125	G	A	R	128	53,75	R	171	65106	R	157	43114	R	182	87,95
chr01	15144	A	C	C	128	2124	C	171	2168	C	157	0,156	C	182	3179
chr01	15146	C	T	Y	128	77,51	Y	171	107,63	Y	157	114,41	Y	182	97,85
chr01	15155	C	A	M	128	77,51	M	171	108,62	M	157	114,41	M	182	97,84
chr01	15194	T	C	C	128	2126	C	171	2169	C	157	2155	C	182	2180
chr01	16169	G	A	N	.	.	N	.	.	A	3	0,3	G	2	2,0
chr01	16974	T	C	T	2	2,0	C	1	0,1	Y	6	3,3	Y	12	8,4
chr01	17649	A	G	N	.	.	A	2	2,0	G	4	0,4	A	4	4,0
chr01	17793	A	G	R	2	1,1	N	.	.	R	3	2,1	R	3	2,1
chr01	17906	A	G	A	1	1,0	R	2	1,1	R	9	6,3	R	7	4,3
chr01	17946	C	T	T	1	0,1	C	2	2,0	Y	9	6,3	Y	7	3,4
chr01	18028	C	T	C	1	1,0	Y	2	1,1	Y	9	6,3	Y	7	4,3
chr01	18755	T	G	G	2	0,2	N	.	.	G	3	0,3	G	1	0,1
chr01	23430	G	A	A	1	0,1	A	3	0,3	A	6	0,6	A	5	0,5
chr01	23860	G	A	G	2	2,0	R	2	1,1	R	2	1,1	R	6	1,5
chr01	23868	A	G	A	2	2,0	R	2	1,1	R	2	1,1	R	6	1,5
chr01	23902	A	G	A	2	2,0	R	2	1,1	R	2	1,1	R	6	1,5
chr01	24073	C	A	C	2	2,0	C	1	1,0	C	1	1,0	M	4	1,3
chr01	24074	C	A	C	2	2,0	C	1	1,0	C	1	1,0	M	4	1,3
chr01	24462	A	G	N	.	.	N	.	.	G	2	0,2	G	2	0,2
chr01	27236	A	G	G	1	0,1	R	3	2,1	R	3	1,2	G	3	0,3
chr01	28624	A	G	N	.	.	G	4	0,4	G	3	0,3	G	2	0,2
chr01	29484	A	T	T	32	0,32	T	68	0,68	T	55	0,55	T	60	0,60
chr01	29533	T	G	G	32	0,32	G	68	0,68	G	55	0,55	G	60	0,60
chr01	29544	C	G	G	32	0,32	G	68	0,68	G	54	0,54	G	60	0,60
chr01	29551	G	A	A	32	0,32	A	67	0,67	A	54	0,54	A	60	0,60
chr01	29866	T	C	C	32	0,32	C	68	0,68	C	55	0,55	C	60	0,60
chr01	40491	G	A	N	.	.	N	.	.	A	2	0,2	A	1	0,1
chr01	40531	C	G	N	.	.	N	.	.	G	9	4,5	C	5	2,3
chr01	40586	T	G	N	.	.	N	.	.	G	12	0,12	G	11	0,11
chr01	40616	A	G	N	.	.	N	.	.	G	12	0,12	G	11	0,11
chr01	45039	G	T	N	.	.	T	1	0,1	T	1	0,1	T	1	0,1
chr01	45041	C	T	N	.	.	T	1	0,1	T	1	0,1	T	1	0,1
chr01	45050	C	A	N	.	.	A	1	0,1	A	1	0,1	A	1	0,1
chr01	45051	A	G	N	.	.	G	1	0,1	G	1	0,1	G	1	0,1
chr01	45056	G	A	N	.	.	A	1	0,1	A	1	0,1	A	1	0,1
chr01	45058	C	T	N	.	.	T	1	0,1	T	1	0,1	T	1	0,1
chr01	45676	G	A	N	.	.	A	3	0,3	A	3	0,3	A	3	0,3
chr01	45683	T	C	N	.	.	C	3	0,3	C	3	0,3	C	3	0,3
chr01	45720	G	T	N	.	.	T	3	0,3	T	3	0,3	T	3	0,3
chr01	45810	A	G	N	.	.	R	9	6,3	R	15	12,3	R	7	4,3
chr01	45825	C	T	N	.	.	Y	6	3,3	Y	10	7,3	Y	7	4,3
chr01	45829	C	T	N	.	.	Y	6	3,3	Y	10	5,5	T	7	0,7
chr01	45844	G	C	N	.	.	S	6	3,3	S	10	7,3	S	7	4,3
chr01	46048	C	A	N	.	.	A	2	0,2	M	3	2,1	N	.	.
chr01	46068	A	G	N	.	.	G	2	0,2	R	3	2,1	N	.	.
chr01	46089	T	C	N	.	.	C	2	0,2	Y	2	1,1	N	.	.
chr01	46090	T	A	N	.	.	A	2	0,2	W	2	1,1	N	.	.
chr01	57260	A	C	M	3	1,2	N	.	.	C	2	0,2	N	.	.
chr01	57268	C	T	Y	3	1,2	N	.	.	T	2	0,2	N	.	.
chr01	57293	G	A	A	2	0,2	N	.	.	A	2	0,2	N	.	.
chr01	65199	G	T	T	2	0,2	N	.	.	K	5	3,2	G	3	3,0
chr01	65258	A	G	G	2	0,2	N	.	.	R	3	1,2	A	2	2,0
chr01	66564	G	A	N	.	.	N	.	.	A	5	0,5	N	.	.
chr01	66567	T	G	N	.	.	N	.	.	G	5	0,5	N	.	.
chr01	66617	C	T	N	.	.	N	.	.	T	10	0,10	N	.	.
chr01	66645	C	A	N	.	.	N	.	.	A	10	0,10	N	.	.
chr01	66704	G	A	N	.	.	N	.	.	A	5	0,5	N	.	.
chr01	67397	A	G	G	1	0,1	G	1	0,1	N	.	.	G	2	0,2
chr01	67412	G	A	A	1	0,1	G	1	1,0	N	.	.	A	2	0,2
chr01	67729	T	C	T	1	1,0	C	1	0,1	N	.	.	C	2	0,2
chr01	73107	C	A	C	1	1,0	C	1	1,0	A	7	1,6	C	3	3,0
chr01	73134	A	T	A	1	1,0	A	1	1,0	T	7	0,6	A	3	3,0
chr01	73659	A	T	W	68	51,17	W	75	64,11	W	61	48,13	W	92	71,21
chr01	74094	A	G	R	65	47,17	R	74	62,12	R	59	46,12	R	93	68,23
chr01	82567	C	T	N	.	.	T	1	0,1	T	1	0,1	N	.	.
chr01	98552	C	G	N	.	.	N	.	.	G	2	0,2	G	3	0,3
chr01	98579	A	G	N	.	.	N	.	.	G	2	0,2	G	3	0,3
chr01	98604	G	A	N	.	.	N	.	.	A	2	0,2	A	3	0,3
chr01	98605	C	T	N	.	.	N	.	.	T	2	0,2	T	3	0,3
chr01	98623	C	T	N	.	.	N	.	.	T	2	0,2	T	3	0,3
chr01	98645	T	C	N	.	.	N	.	.	C	1	0,1	C	3	0,3
chr01	98692	G	A	N	.	.	N	.	.	A	1	0,1	A	3	0,3
chr01	98701	C	T	N	.	.	N	.	.	T	1	0,1	T	3	0,3
chr01	99344	C	A	A	2	0,2	C	1	1,0	N	.	.	N	.	.
chr01	99351	T	C	C	2	0,2	T	1	1,0	N	.	.	N	.	.
chr01	99352	C	T	T	2	0,2	C	1	1,0	N	.	.	N	.	.
chr01	99395	C	T	T	2	0,2	N	.	.	N	.	.	N	.	.
chr01	99403	C	A	A	2	0,2	N	.	.	N	.	.	N	.	.
chr01	99422	C	A	A	2	0,2	N	.	.	N	.	.	N	.	.
chr01	99426	G	A	A	2	0,2	N	.	.	N	.	.	N	.	.
chr01	99829	A	G	G	2	0,2	N	.	.	N	.	.	N	.	.
chr01	99863	C	T	T	2	0,2	N	.	.	N	.	.	N	.	.
chr01	110718	G	A	G	14	14,0	R	12	4,8	R	15	7,8	R	12	9,3
chr01	110726	T	A	W	14	7,7	W	12	8,4	W	15	11,4	W	12	5,7
chr01	110757	G	C	C	14	0,12	S	12	1,11	C	15	0,14	C	12	3,8
chr01	111062	C	T	T	13	0,12	T	12	0,12	T	13	0,13	T	12	1,11
chr01	111109	A	C	C	11	1,10	C	10	1,9	C	11	1,10	C	11	0,11
chr01	119677	G	A	A	2	0,2	G	6	6,0	N	.	.	A	1	0,1
chr01	119685	T	C	C	2	0,2	T	6	6,0	N	.	.	C	1	0,1
chr01	153681	A	C	A	149	149,0	C	119	1117	M	124	49,75	M	149	95,54
chr01	156262	T	A	T	30	30,0	A	25	0,25	W	22	11,11	W	14	7,7
chr01	163251	C	A	C	213	211,1	A	221	1220	M	226	123103	M	234	165,69
chr01	166984	T	G	N	.	.	G	1	0,1	G	3	0,3	G	2	0,2
chr01	167001	A	T	N	.	.	T	1	0,1	W	3	2,1	T	2	1,1
chr01	169291	T	C	N	.	.	N	.	.	C	2	0,2	N	.	.
chr01	201681	C	T	N	.	.	N	.	.	Y	3	1,2	Y	2	1,1
chr01	213560	A	C	C	10	0,10	A	16	16,0	M	18	7,11	M	17	4,13
chr01	214446	G	A	G	3	3,0	A	2	0,2	G	2	2,0	R	5	4,1
chr01	215896	C	T	N	.	.	N	.	.	T	3	0,3	C	1	1,0
chr01	215956	G	A	N	.	.	N	.	.	A	2	0,2	G	1	1,0
chr01	216030	C	G	N	.	.	G	2	0,2	S	5	3,2	S	18	16,2
chr01	222667	G	C	N	.	.	N	.	.	N	.	.	C	4	0,4
chr01	228843	A	C	C	2	0,2	N	.	.	N	.	.	N	.	.
chr01	229210	A	T	T	2	0,2	N	.	.	N	.	.	N	.	.
chr01	250902	A	T	T	1	0,1	T	1	0,1	N	.	.	T	1	0,1
chr01	250903	T	A	A	1	0,1	A	1	0,1	N	.	.	A	1	0,1
chr01	251935	G	A	A	1	0,1	N	.	.	N	.	.	A	5	0,5
chr01	252157	C	G	N	.	.	N	.	.	N	.	.	G	2	0,2
chr01	255315	C	G	G	55	0,55	G	35	0,35	G	35	0,35	G	38	0,38
chr01	261162	C	T	N	.	.	T	2	0,2	T	2	0,2	N	.	.
chr01	261916	G	A	N	.	.	N	.	.	A	1	0,1	A	1	0,1
chr01	274569	A	G	N	.	.	N	.	.	N	.	.	G	3	0,3
chr01	277891	T	C	N	.	.	N	.	.	C	1	0,1	C	2	0,2
chr01	277975	C	T	T	15	0,15	T	15	0,15	T	13	0,13	T	20	0,20
chr01	278040	G	A	R	15	12,3	G	15	15,0	G	13	13,0	G	20	20,0
chr01	278773	T	G	G	74	0,74	G	74	0,74	G	82	0,82	G	72	0,72
chr01	279215	G	A	N	.	.	N	.	.	A	1	0,1	A	2	0,2
chr01	279268	C	G	N	.	.	N	.	.	G	1	0,1	G	2	0,2
chr01	279371	T	C	N	.	.	N	.	.	C	1	0,1	C	2	0,2
chr01	282160	T	C	N	.	.	C	1	0,1	C	1	0,1	N	.	.
chr01	292500	A	G	G	31	0,31	G	21	0,21	G	31	0,31	G	26	0,26
chr01	292503	G	A	A	31	0,31	A	21	0,21	A	31	0,31	A	26	1,25
chr01	292880	G	A	A	31	0,31	A	21	0,21	A	31	0,31	A	26	0,26
chr01	293448	T	C	C	79	0,78	C	93	0,93	C	65	0,65	C	103	0,102
chr01	294251	A	G	G	49	0,49	G	26	0,26	G	38	0,36	G	53	0,53
chr01	294558	G	A	A	50	0,50	A	26	0,26	A	38	0,37	A	54	0,53
chr01	294580	C	T	T	50	0,50	T	26	0,26	T	38	0,38	T	54	0,54
chr01	294591	T	G	G	50	0,50	G	26	0,26	G	38	0,38	G	54	0,54
chr01	321305	A	G	N	.	.	N	.	.	G	2	0,2	N	.	.
chr01	361699	C	A	A	1	0,1	C	1	1,0	N	.	.	A	1	0,1
chr01	361722	A	G	G	1	0,1	A	1	1,0	N	.	.	G	1	0,1
chr01	376348	A	C	N	.	.	N	.	.	N	.	.	C	2	0,2
chr01	376376	G	A	N	.	.	N	.	.	N	.	.	A	2	0,2
chr01	378420	T	A	N	.	.	N	.	.	A	1	0,1	A	3	0,3
chr01	381494	T	C	C	51	0,51	T	33	33,0	Y	31	19,12	Y	45	15,30
chr01	385425	A	G	N	.	.	N	.	.	N	.	.	G	2	0,2
chr01	385433	A	G	N	.	.	N	.	.	N	.	.	G	2	0,2
chr01	385455	A	T	N	.	.	N	.	.	N	.	.	T	2	0,2
chr01	385497	C	T	N	.	.	N	.	.	N	.	.	T	2	0,2
chr01	385510	A	G	N	.	.	N	.	.	N	.	.	G	2	0,2
chr01	387477	G	A	A	64	1,63	G	67	67,0	R	47	20,27	R	59	25,34
chr01	387783	A	G	G	68	0,68	A	67	67,0	R	47	18,29	R	59	24,35
chr01	392944	A	T	T	61	0,61	A	11	10,0	W	12	5,7	W	29	7,22
chr01	404430	G	A	A	1	0,1	G	1	1,0	N	.	.	A	1	0,1
chr01	414855	A	C	N	.	.	A	1	1,0	N	.	.	C	2	0,2
chr01	414951	C	T	T	1	0,1	C	1	1,0	N	.	.	T	2	0,2
chr01	424413	T	C	C	2	0,2	N	.	.	T	1	1,0	N	.	.
chr01	428403	G	T	N	.	.	T	7	0,7	T	4	0,4	T	11	0,11
chr01	434802	G	A	A	3	0,3	N	.	.	N	.	.	R	6	2,4
chr01	435358	T	C	C	3	0,3	N	.	.	N	.	.	C	1	0,1
chr01	436330	A	T	W	13	1,12	A	7	7,0	W	11	8,3	W	8	2,6
chr01	436340	G	A	R	13	1,12	G	7	7,0	R	11	8,3	R	8	2,6
chr01	436361	C	T	Y	13	1,12	C	7	7,0	Y	11	8,3	Y	8	2,6
chr01	445727	G	A	A	4	0,4	N	.	.	N	.	.	A	1	0,1
chr01	446137	A	C	C	4	0,4	N	.	.	N	.	.	C	1	0,1
chr01	453759	A	G	N	.	.	A	1	1,0	G	3	0,3	N	.	.
chr01	453933	G	A	A	1	0,1	G	1	1,0	A	3	0,3	N	.	.
chr01	469237	C	T	N	.	.	N	.	.	N	.	.	T	2	0,2
chr01	469247	C	T	N	.	.	N	.	.	N	.	.	T	2	0,2
chr01	469583	G	C	N	.	.	N	.	.	N	.	.	C	2	0,2
chr01	472506	G	T	N	.	.	T	2	0,2	T	5	0,5	N	.	.
chr01	477562	G	A	A	32	0,32	G	58	56,2	R	40	21,19	R	55	11,44
chr01	481079	C	A	A	2	0,2	N	.	.	N	.	.	N	.	.
chr01	481108	T	C	C	2	0,2	N	.	.	N	.	.	N	.	.
chr01	481240	C	T	T	2	0,2	N	.	.	C	2	2,0	Y	3	1,2
chr01	481416	A	G	G	2	0,2	N	.	.	A	2	2,0	R	3	1,2
chr01	481436	A	G	G	2	0,2	N	.	.	A	2	2,0	R	3	1,2
chr01	481521	A	G	G	2	1,1	N	.	.	A	3	3,0	R	9	7,2
chr01	481530	G	A	A	2	1,1	N	.	.	G	3	3,0	R	9	7,2
chr01	481677	C	T	N	.	.	N	.	.	C	2	2,0	Y	3	1,2
chr01	484189	A	C	C	4	0,4	A	7	7,0	M	8	4,4	M	9	6,3
chr01	484508	G	A	A	4	0,4	G	7	7,0	R	8	4,4	R	9	6,3
chr01	494034	C	T	T	7	0,7	N	.	.	T	1	0,1	T	2	0,2
chr01	494077	T	C	C	7	0,7	N	.	.	C	1	0,1	C	2	0,2
chr01	507257	T	C	N	.	.	N	.	.	T	3	3,0	C	2	0,2
chr01	546294	A	G	G	2	0,2	N	.	.	G	1	0,1	A	1	1,0
chr01	553857	T	A	T	5	5,0	A	5	0,5	W	6	1,5	W	12	8,4
chr01	554064	A	T	T	5	0,5	A	5	5,0	W	6	5,1	W	12	4,8
chr01	558900	G	A	N	.	.	G	1	1,0	A	2	0,2	A	1	0,1
chr01	559118	C	A	N	.	.	N	.	.	A	4	0,4	N	.	.
chr01	559579	C	G	G	14	0,14	G	18	0,18	G	11	0,11	G	6	0,6
chr01	577142	T	C	C	2	0,2	N	.	.	C	3	0,3	C	1	0,1
chr01	592258	G	A	N	.	.	A	1	0,1	A	4	0,4	A	2	0,2
chr01	619723	T	C	C	140	0,140	C	130	0,130	C	138	0,138	C	149	0,149
chr01	621417	T	C	T	5	5,0	C	2	0,2	C	2	0,2	Y	6	2,4
chr01	621430	A	G	A	5	5,0	G	2	0,2	G	2	0,2	R	6	2,4
chr01	621704	G	A	N	.	.	N	.	.	G	2	1,1	A	2	0,2
chr01	621712	G	T	N	.	.	T	1	0,1	G	2	2,0	T	1	0,1
chr01	621738	A	G	N	.	.	G	1	0,1	A	2	2,0	R	2	1,1
chr01	621857	C	T	T	3	0,3	C	2	2,0	Y	3	2,1	T	2	0,2
chr01	621864	G	A	G	3	3,0	A	2	0,2	R	3	1,2	G	2	2,0
chr01	622728	G	A	G	2	2,0	A	2	0,2	R	13	1,12	N	.	.
chr01	622729	C	T	C	2	2,0	T	2	0,2	T	13	1,12	N	.	.
chr01	622761	C	T	C	1	1,0	T	2	0,2	T	12	0,12	N	.	.
chr01	622779	A	G	A	1	1,0	G	2	0,2	R	13	1,12	N	.	.
chr01	623104	G	C	N	.	.	C	4	0,4	C	2	0,2	N	.	.
chr01	623137	T	C	N	.	.	C	4	0,4	C	2	0,2	N	.	.
chr01	624206	C	T	C	3	3,0	T	66	0,66	Y	34	9,25	T	18	1,17
chr01	624236	G	A	G	2	2,0	A	64	11,53	R	34	10,23	R	18	3,15
chr01	624422	T	C	N	.	.	C	3	0,3	Y	5	4,1	Y	3	1,2
chr01	624504	C	T	N	.	.	T	3	0,3	Y	3	2,1	T	2	0,2
chr01	625168	A	T	N	.	.	N	.	.	T	1	0,1	T	1	0,1
chr01	625190	A	G	N	.	.	N	.	.	G	1	0,1	G	1	0,1
chr01	626275	C	T	N	.	.	N	.	.	T	4	0,4	N	.	.
chr01	626293	C	T	N	.	.	N	.	.	T	4	0,4	T	1	0,1
chr01	626428	T	C	N	.	.	N	.	.	C	4	0,4	Y	4	3,1
chr01	626445	G	A	N	.	.	N	.	.	A	4	0,4	R	4	3,1
chr01	626876	C	T	N	.	.	T	2	0,2	Y	18	16,2	Y	8	6,2
chr01	626966	A	C	N	.	.	N	.	.	C	1	0,1	C	1	0,1
chr01	627022	G	A	N	.	.	N	.	.	A	2	0,2	A	2	0,2
chr01	627056	G	A	N	.	.	N	.	.	A	2	0,2	A	2	0,2
chr01	627501	G	A	N	.	.	A	2	0,2	R	8	4,4	A	2	0,2
chr01	627840	G	T	N	.	.	N	.	.	G	2	2,0	K	3	1,2
chr01	627854	A	G	N	.	.	N	.	.	A	2	2,0	R	5	1,4
chr01	628314	T	C	T	2	2,0	N	.	.	C	1	0,1	C	1	0,1
chr01	630941	A	G	G	1	0,1	N	.	.	G	2	0,2	G	2	0,2
chr01	634519	G	A	G	4	4,0	A	2	0,2	R	4	3,1	A	2	0,2
chr01	634810	G	A	G	4	4,0	A	2	0,2	R	4	3,1	A	2	0,2
chr01	634979	T	C	T	1	1,0	C	3	0,3	Y	6	1,5	Y	2	1,1
chr01	635038	T	C	T	2	2,0	C	6	0,6	Y	12	2,10	Y	4	2,2
chr01	635067	A	G	A	1	1,0	G	3	0,3	R	6	1,5	R	2	1,1
chr01	635145	G	A	N	.	.	A	5	0,5	G	1	1,0	R	3	1,2
chr01	635163	T	G	N	.	.	G	5	0,5	T	1	1,0	K	3	1,2
chr01	635219	C	T	N	.	.	T	10	0,10	C	2	2,0	Y	6	2,4
chr01	635351	A	G	A	2	2,0	N	.	.	R	8	4,4	R	8	4,4
chr01	635383	C	T	C	2	2,0	N	.	.	Y	8	4,4	Y	8	4,4
chr01	635526	A	C	N	.	.	N	.	.	A	4	4,0	M	3	1,2
chr01	635606	G	A	N	.	.	N	.	.	R	8	4,4	G	6	6,0
chr01	635744	G	A	N	.	.	A	2	0,2	N	.	.	A	1	0,1
chr01	635750	C	A	N	.	.	A	2	0,2	N	.	.	A	1	0,1
chr01	635765	G	A	N	.	.	A	1	0,1	N	.	.	A	1	0,1
chr01	635773	G	A	G	3	3,0	A	1	0,1	G	1	1,0	A	1	0,1
chr01	635868	T	C	C	2	0,2	N	.	.	N	.	.	N	.	.
chr01	635932	A	G	A	2	2,0	G	2	0,2	N	.	.	G	1	0,1
chr01	635974	A	G	G	2	0,2	G	2	0,2	G	1	0,1	G	1	0,1
chr01	636169	G	A	G	3	3,0	A	4	0,4	R	2	1,1	R	3	1,2
chr01	636170	C	T	C	3	3,0	T	4	0,4	Y	2	1,1	Y	3	1,2
chr01	636773	C	T	C	2	2,0	T	2	0,2	Y	5	4,1	Y	5	3,2
chr01	636775	G	A	G	2	2,0	A	2	0,2	R	5	4,1	R	5	3,2
chr01	636840	C	T	C	4	4,0	T	4	0,4	Y	10	8,2	Y	10	6,4
chr01	636853	C	A	C	4	4,0	A	4	0,4	M	10	8,2	M	10	6,4
chr01	637920	A	G	N	.	.	G	4	0,4	N	.	.	A	2	2,0
chr01	637982	A	G	N	.	.	G	4	0,4	N	.	.	A	1	1,0
chr01	637986	C	T	N	.	.	T	4	0,4	N	.	.	N	.	.
chr01	637993	G	A	N	.	.	A	4	0,4	N	.	.	G	1	1,0
chr01	638353	T	C	N	.	.	C	1	0,1	C	1	0,1	C	1	0,1
chr01	638361	G	A	N	.	.	A	1	0,1	A	1	0,1	A	1	0,1
chr01	638369	T	C	N	.	.	C	2	0,2	C	2	0,2	C	2	0,2
chr01	638381	A	G	N	.	.	G	2	0,2	G	2	0,2	G	2	0,2
chr01	638392	G	A	N	.	.	A	2	0,2	A	2	0,2	A	2	0,2
chr01	638416	T	C	N	.	.	C	1	0,1	C	1	0,1	C	1	0,1
chr01	638869	G	A	G	1	1,0	R	3	1,2	N	.	.	A	1	0,1
chr01	639318	G	T	N	.	.	T	1	0,1	G	2	2,0	K	5	3,2
chr01	639368	C	T	N	.	.	T	2	0,2	C	4	4,0	Y	10	6,4
chr01	639400	C	T	N	.	.	T	1	0,1	C	2	2,0	Y	5	3,2
chr01	639410	T	A	N	.	.	T	1	1,0	T	2	2,0	W	5	3,2
chr01	639428	C	T	N	.	.	T	1	0,1	C	2	2,0	Y	5	3,2
chr01	639436	G	T	N	.	.	G	1	1,0	G	2	2,0	K	5	3,2
chr01	639439	C	T	N	.	.	C	1	1,0	C	2	2,0	Y	5	3,2
chr01	639721	C	T	C	2	2,0	Y	3	1,2	Y	6	3,3	Y	2	1,1
chr01	639779	G	A	G	2	2,0	R	3	1,2	R	6	3,3	R	2	1,1
chr01	639785	G	A	G	2	2,0	R	3	1,2	R	6	3,3	R	2	1,1
chr01	640539	G	C	N	.	.	C	2	0,2	N	.	.	S	4	2,2
chr01	640553	C	A	N	.	.	A	2	0,2	N	.	.	M	4	2,2
chr01	640559	C	T	N	.	.	T	2	0,2	N	.	.	Y	4	2,2
chr01	640921	A	T	N	.	.	T	3	0,3	N	.	.	T	1	0,1
chr01	640930	A	C	N	.	.	C	3	0,3	N	.	.	C	1	0,1
chr01	640934	C	T	N	.	.	T	3	0,3	N	.	.	T	1	0,1
chr01	640939	G	A	N	.	.	A	3	0,3	N	.	.	A	1	0,1
chr01	640956	T	C	N	.	.	C	3	0,3	N	.	.	C	1	0,1
chr01	641085	A	G	N	.	.	G	1	0,1	G	1	0,1	R	5	3,2
chr01	641289	C	T	C	2	2,0	Y	5	3,2	Y	6	4,2	C	1	1,0
chr01	641329	T	C	C	2	0,2	C	5	0,5	C	6	0,6	C	1	0,1
chr01	643060	G	A	N	.	.	A	4	0,4	N	.	.	G	2	2,0
chr01	643119	A	G	N	.	.	G	2	0,2	N	.	.	G	1	0,1
chr01	643131	G	A	N	.	.	A	2	0,2	N	.	.	G	1	1,0
chr01	644657	T	C	T	12	12,0	Y	5	1,4	T	1	1,0	Y	3	2,1
chr01	716275	A	G	N	.	.	G	46	0,46	G	12	0,11	G	13	0,13
chr01	716631	T	G	N	.	.	G	43	0,43	G	12	0,12	G	13	0,13
chr01	716649	T	C	N	.	.	N	.	.	N	.	.	C	13	0,13
chr01	716654	C	A	N	.	.	A	43	0,43	N	.	.	A	13	0,13
chr01	736071	G	A	N	.	.	N	.	.	A	2	0,2	A	2	0,2
chr01	737355	A	G	G	3	0,3	A	2	2,0	G	2	0,2	N	.	.
chr01	794231	G	A	N	.	.	N	.	.	A	3	0,3	N	.	.
chr01	808975	A	G	G	1	0,1	N	.	.	G	2	0,2	N	.	.
chr01	814859	T	G	N	.	.	T	2	2,0	K	11	2,9	N	.	.
chr01	842629	C	G	C	1	1,0	N	.	.	G	2	0,2	C	1	1,0
chr01	842635	T	A	T	1	1,0	N	.	.	A	2	0,2	T	1	1,0
chr01	854166	T	G	K	28	9,19	K	22	7,15	K	22	7,15	K	21	4,16
chr01	854473	A	G	R	26	19,7	R	20	16,3	R	19	10,9	R	20	15,5
chr01	854477	A	G	R	26	18,8	A	20	17,3	R	19	10,9	R	20	16,4
chr01	868481	G	A	N	.	.	N	.	.	A	1	0,1	A	1	0,1
chr01	876492	C	T	N	.	.	N	.	.	T	10	0,10	T	6	0,6
chr01	876509	A	G	N	.	.	N	.	.	G	10	0,10	G	6	0,6
chr01	878122	A	C	C	122	1121	C	119	0,118	C	141	0,141	C	121	0,121
chr01	881187	C	T	N	.	.	T	2	0,2	Y	6	3,3	Y	5	4,1
chr01	884145	G	T	T	2	0,2	T	10	0,10	T	5	0,5	T	7	0,7
chr01	884148	C	T	T	2	0,2	T	10	0,10	T	5	0,5	T	7	0,7
chr01	884162	G	A	A	2	0,2	A	10	0,10	A	5	0,5	A	7	0,7
chr01	884163	A	C	C	2	0,2	C	10	0,10	C	5	0,5	C	7	0,7
chr01	884736	T	C	C	1	0,1	N	.	.	C	2	0,2	C	1	0,1
chr01	893606	A	G	N	.	.	G	1	0,1	G	1	0,1	G	3	0,3
chr01	895160	A	G	G	1	0,1	N	.	.	G	1	0,1	G	5	0,5
chr01	895729	C	T	T	1	0,1	C	1	1,0	Y	5	3,2	N	.	.
chr01	898240	A	G	G	2	0,2	N	.	.	G	2	0,2	G	8	0,8
chr01	900807	C	T	N	.	.	N	.	.	T	3	0,3	Y	5	3,2
chr01	908213	T	A	N	.	.	A	3	0,3	T	1	1,0	A	2	0,2
chr01	944095	C	T	N	.	.	T	8	0,8	Y	6	1,5	T	4	0,4
chr01	944108	G	A	N	.	.	A	7	0,7	R	6	1,5	A	4	0,4
chr01	944112	G	A	N	.	.	A	7	0,7	R	6	1,5	A	4	0,4
chr01	944114	A	G	N	.	.	G	7	0,7	R	6	1,5	G	4	0,4
chr01	944393	C	A	N	.	.	A	14	6,8	A	9	4,5	A	13	9,4
chr01	944396	G	T	N	.	.	T	14	6,8	T	9	4,5	T	13	9,4
chr01	944424	T	A	N	.	.	A	14	6,8	A	9	4,5	A	13	9,4
chr01	944449	G	A	N	.	.	A	14	6,8	A	9	4,5	A	13	9,4
chr01	945814	C	T	T	2	0,2	T	1	0,1	T	3	0,3	N	.	.
chr01	988697	A	G	G	3	0,3	N	.	.	N	.	.	N	.	.
chr01	998810	C	A	C	1	1,0	A	1	0,1	M	4	2,2	C	5	5,0
chr01	1009037	T	G	N	.	.	N	.	.	N	.	.	G	2	0,2
chr01	1009038	A	G	N	.	.	N	.	.	N	.	.	G	2	0,2
chr01	1009046	G	A	N	.	.	N	.	.	N	.	.	A	2	0,2
chr01	1009053	C	T	N	.	.	N	.	.	N	.	.	T	2	0,2
chr01	1009056	C	T	N	.	.	N	.	.	N	.	.	T	2	0,2
chr01	1009281	T	C	C	1	0,1	C	1	0,1	C	2	0,2	C	3	0,3
chr01	1009724	G	A	A	4	0,4	G	2	2,0	G	2	1,0	N	.	.
chr01	1015513	C	A	A	1	0,1	N	.	.	C	2	2,0	A	1	0,1
chr01	1017488	C	T	N	.	.	T	1	0,1	T	2	0,2	Y	2	1,1
chr01	1018078	G	A	G	2	2,0	N	.	.	A	5	0,5	G	3	3,0
chr01	1022843	T	C	N	.	.	C	2	0,2	C	6	0,6	C	5	0,5
chr01	1024431	C	T	C	1	1,0	T	1	0,1	C	2	2,0	T	1	0,1
chr01	1025650	T	C	N	.	.	C	2	0,2	N	.	.	C	4	0,4
chr01	1033113	T	C	C	2	0,2	C	2	0,2	N	.	.	C	5	0,5
chr01	1034847	A	G	R	13	6,7	R	15	11,4	A	18	15,3	A	29	26,3
chr01	1034850	T	G	K	13	5,8	K	15	12,3	T	18	16,2	T	28	20,8
chr01	1063656	T	C	C	58	0,58	N	.	.	C	39	0,39	N	.	.
chr01	1063659	C	T	T	58	0,58	N	.	.	T	39	0,39	N	.	.
chr01	1063674	C	T	T	58	1,56	N	.	.	T	39	0,39	N	.	.
chr01	1063693	T	G	G	58	0,58	N	.	.	G	39	0,39	N	.	.
chr01	1121314	A	C	A	17	17,0	C	8	0,8	M	11	7,4	M	6	5,1
chr01	1121565	G	C	G	16	16,0	C	8	0,8	S	11	7,4	S	6	5,1
chr01	1121579	T	A	T	17	17,0	A	8	0,8	W	11	7,4	W	6	5,1
chr01	1140390	C	A	N	.	.	A	7	0,7	A	7	0,7	N	.	.
chr01	1147795	A	C	C	2	0,2	C	38	0,38	C	21	0,21	C	40	0,40
chr01	1147810	G	A	A	2	0,1	A	38	0,37	A	21	0,21	A	40	0,40
chr01	1149879	T	C	T	1	1,0	C	2	0,2	Y	7	6,1	Y	8	6,2
chr01	1149905	G	A	G	1	1,0	A	2	0,2	R	7	6,1	R	8	6,2
chr01	1159413	G	A	N	.	.	N	.	.	N	.	.	A	2	0,2
chr01	1159475	C	T	N	.	.	N	.	.	N	.	.	T	2	0,2
chr01	1163711	G	A	G	1	1,0	N	.	.	R	4	2,2	G	4	4,0
chr01	1172355	G	A	G	2	2,0	A	3	0,3	N	.	.	G	4	4,0
chr01	1172407	G	A	R	4	2,2	G	6	6,0	N	.	.	R	7	4,3
chr01	1172459	G	A	R	2	1,1	G	3	3,0	N	.	.	R	4	2,2
chr01	1183745	T	C	T	10	10,0	C	1	0,1	Y	6	5,1	Y	8	5,3
chr01	1183787	C	T	C	10	10,0	T	1	0,1	Y	6	5,1	Y	8	5,3
chr01	1183792	T	C	T	10	10,0	C	1	0,1	Y	6	5,1	Y	8	5,3
chr01	1183808	G	A	G	10	9,0	A	1	0,1	R	8	6,2	R	8	5,3
chr01	1183925	G	A	G	1	1,0	A	6	0,6	R	6	4,2	G	2	2,0
chr01	1183994	T	G	T	1	1,0	G	6	0,6	K	6	4,2	T	2	2,0
chr01	1184029	T	C	T	8	8,0	C	7	0,7	Y	9	7,2	Y	8	5,3
chr01	1184159	A	C	N	.	.	C	1	0,1	C	1	0,1	C	1	0,1
chr01	1184179	T	C	N	.	.	C	1	0,1	C	1	0,1	C	1	0,1
chr01	1184203	C	A	N	.	.	A	1	0,1	A	1	0,1	A	1	0,1
chr01	1184297	G	C	G	1	1,0	C	1	0,1	S	2	1,1	S	3	2,1
chr01	1184312	A	C	A	1	1,0	C	1	0,1	M	2	1,1	M	3	2,1
chr01	1188015	G	C	N	.	.	N	.	.	N	.	.	C	4	0,3
chr01	1188073	G	T	N	.	.	N	.	.	N	.	.	T	2	0,2
chr01	1196218	C	G	N	.	.	G	2	0,2	S	4	2,2	G	1	0,1
chr01	1196233	T	C	N	.	.	C	2	0,2	Y	4	2,2	C	1	0,1
chr01	1196261	A	G	N	.	.	G	2	0,2	R	4	2,2	G	1	0,1
chr01	1196286	C	G	N	.	.	G	2	0,2	G	2	0,2	G	1	0,1
chr01	1196375	C	T	N	.	.	T	1	0,1	N	.	.	Y	5	4,1
chr01	1196388	T	A	N	.	.	A	1	0,1	N	.	.	W	5	4,1
chr01	1196425	G	T	N	.	.	T	1	0,1	N	.	.	K	3	2,1
chr01	1196466	T	C	N	.	.	C	1	0,1	N	.	.	Y	3	2,1
chr01	1196526	A	T	N	.	.	N	.	.	T	1	0,1	W	4	2,2
chr01	1196563	A	G	N	.	.	G	1	0,1	G	2	0,2	R	4	2,2
chr01	1196578	A	G	N	.	.	G	1	0,1	G	2	0,2	R	2	1,1
chr01	1196584	T	C	N	.	.	C	1	0,1	C	2	0,2	Y	2	1,1
chr01	1196689	A	C	A	158	157,0	C	136	3133	M	118	55,62	M	181	105,76
chr01	1196696	G	A	G	159	158,0	A	136	3131	R	118	55,62	R	181	105,74
chr01	1196733	A	G	A	159	157,1	G	136	2134	R	116	55,61	R	181	105,75
chr01	1197002	A	G	A	157	156,0	G	119	2117	R	110	55,55	R	170	105,64
chr01	1197037	C	T	C	159	159,0	T	135	2133	Y	117	55,62	Y	183	105,77
chr01	1197633	A	T	N	.	.	N	.	.	W	9	3,6	W	5	3,2
chr01	1197805	C	T	N	.	.	N	.	.	T	6	0,6	T	2	0,2
chr01	1197836	C	T	N	.	.	N	.	.	T	6	0,6	T	2	0,2
chr01	1197842	G	A	N	.	.	N	.	.	A	6	0,6	A	2	0,2
chr01	1198942	G	A	N	.	.	A	21	0,21	A	5	0,5	R	9	2,7
chr01	1198991	A	T	N	.	.	T	21	0,21	T	5	0,5	W	9	2,7
chr01	1199305	C	T	N	.	.	T	21	0,21	Y	7	2,5	T	7	0,7
chr01	1199307	T	C	N	.	.	C	21	0,21	Y	7	2,5	C	7	0,7
chr01	1199331	C	T	N	.	.	T	21	0,21	Y	7	2,5	T	7	0,7
chr01	1199337	G	A	N	.	.	A	21	0,21	R	7	2,5	A	7	0,7
chr01	1199363	A	C	N	.	.	C	21	0,21	M	7	2,5	C	7	0,7
chr01	1199389	C	T	N	.	.	T	2	0,2	N	.	.	N	.	.
chr01	1199396	C	T	N	.	.	T	2	0,2	N	.	.	N	.	.
chr01	1199398	A	G	N	.	.	G	2	0,2	N	.	.	N	.	.
chr01	1199410	A	T	N	.	.	T	2	0,2	N	.	.	N	.	.
chr01	1199411	G	T	N	.	.	T	2	0,2	N	.	.	N	.	.
chr01	1199425	T	C	N	.	.	C	2	0,2	N	.	.	N	.	.
chr01	1199436	A	G	N	.	.	G	2	0,2	N	.	.	N	.	.
chr01	1199741	G	A	N	.	.	A	2	0,2	N	.	.	N	.	.
chr01	1199777	G	A	N	.	.	A	2	0,2	N	.	.	N	.	.
chr01	1199805	A	G	N	.	.	G	2	0,2	N	.	.	N	.	.
chr01	1205877	T	G	T	5	5,0	G	7	0,7	G	2	0,2	G	4	0,3
chr01	1205899	C	T	C	5	5,0	T	7	0,7	T	2	0,2	Y	4	1,3
chr01	1205917	C	T	C	5	5,0	T	7	0,7	T	2	0,2	Y	4	1,3
chr01	1206234	T	C	T	4	4,0	C	7	0,7	Y	7	3,4	Y	8	5,3
chr01	1229077	C	T	N	.	.	T	2	0,2	T	2	0,2	T	2	0,2
chr01	1240731	A	G	N	.	.	G	1	0,1	G	1	0,1	G	1	0,1
chr01	1240741	A	G	N	.	.	G	1	0,1	G	1	0,1	G	1	0,1
chr01	1240938	T	C	N	.	.	T	2	2,0	N	.	.	Y	3	1,2
chr01	1240945	A	G	N	.	.	G	2	0,2	N	.	.	G	3	0,3
chr01	1240962	A	G	N	.	.	A	2	2,0	N	.	.	R	3	1,2
chr01	1241004	C	T	N	.	.	C	4	4,0	N	.	.	Y	5	1,4
chr01	1241032	A	G	N	.	.	A	2	2,0	N	.	.	G	2	0,2
chr01	1241054	C	T	N	.	.	C	2	2,0	N	.	.	T	2	0,2
chr01	1241067	G	A	N	.	.	G	2	2,0	N	.	.	A	2	0,2
chr01	1241593	C	A	N	.	.	A	1	0,1	A	2	0,2	M	4	1,3
chr01	1241723	A	C	N	.	.	C	1	0,1	C	2	0,2	C	3	0,3
chr01	1241774	A	G	N	.	.	G	1	0,1	G	2	0,2	R	4	1,3
chr01	1243767	T	C	T	20	20,0	C	37	0,37	Y	33	19,14	Y	28	12,16
chr01	1243797	A	G	A	20	20,0	G	37	0,37	R	33	19,14	R	28	12,16
chr01	1244126	T	A	T	20	20,0	A	36	0,35	W	31	18,13	W	26	12,14
chr01	1247382	G	A	N	.	.	A	1	0,1	A	1	0,1	R	4	1,3
chr01	1253245	C	T	C	1	1,0	T	2	0,2	Y	3	2,1	C	9	9,0
chr01	1253316	G	A	G	1	1,0	A	2	0,2	R	3	2,1	G	9	9,0
chr01	1253331	A	T	A	1	1,0	T	2	0,2	W	3	2,1	A	9	9,0
chr01	1253399	G	A	A	1	0,1	A	2	0,2	A	3	0,3	A	9	0,9
chr01	1253686	A	G	N	.	.	N	.	.	R	7	3,4	G	1	0,1
chr01	1253857	G	C	N	.	.	C	2	0,2	N	.	.	N	.	.
chr01	1254136	G	T	N	.	.	T	2	0,2	N	.	.	N	.	.
chr01	1260558	A	G	N	.	.	N	.	.	R	7	3,4	R	8	4,4
chr01	1260876	G	T	N	.	.	T	3	0,3	N	.	.	N	.	.
chr01	1260911	G	A	N	.	.	A	3	0,3	N	.	.	N	.	.
chr01	1261244	T	C	N	.	.	C	3	0,3	N	.	.	N	.	.
chr01	1261250	C	T	N	.	.	T	3	0,3	N	.	.	N	.	.
chr01	1261760	A	G	A	2	2,0	G	2	0,2	N	.	.	R	10	6,4
chr01	1265110	C	A	N	.	.	A	2	0,2	N	.	.	N	.	.
chr01	1265160	T	A	N	.	.	A	2	0,2	N	.	.	N	.	.
chr01	1270120	T	C	T	1	1,0	C	4	0,4	N	.	.	T	6	6,0
chr01	1318677	C	T	N	.	.	C	2	2,0	C	1	1,0	Y	3	1,2
chr01	1318762	C	T	T	2	0,2	C	2	2,0	Y	6	4,2	Y	10	2,8
chr01	1327323	A	G	N	.	.	A	1	1,0	G	2	0,2	N	.	.
chr01	1340669	G	A	A	136	0,136	G	122	120,1	R	111	55,56	R	160	46114
chr01	1340671	T	G	G	136	0,136	T	122	121,1	K	111	54,56	K	160	45114
chr01	1349525	T	C	C	15	0,15	T	12	5,6	N	.	.	C	21	2,19
chr01	1349890	C	T	Y	20	7,13	T	9	1,8	T	19	1,18	T	23	0,23
chr01	1358448	G	A	A	1	0,1	G	1	1,0	R	2	1,1	A	1	0,1
chr01	1368542	A	T	T	2	0,2	A	1	1,0	N	.	.	W	6	2,4
chr01	1368554	C	T	T	2	0,2	C	1	1,0	N	.	.	Y	6	2,4
chr01	1371536	G	A	A	3	0,3	G	5	5,0	G	2	2,0	G	7	7,0
chr01	1371545	A	G	G	3	0,3	G	5	0,5	G	2	0,2	G	7	0,7
chr01	1383142	A	T	N	.	.	N	.	.	T	3	0,3	T	1	0,1
chr01	1385385	C	T	N	.	.	C	2	2,0	Y	3	2,1	T	2	0,2
chr01	1385451	A	C	A	1	1,0	C	2	0,2	A	1	1,0	A	2	2,0
chr01	1385680	A	G	N	.	.	G	2	0,2	A	1	1,0	A	2	2,0
chr01	1389028	C	T	C	1	1,0	T	1	0,1	C	2	2,0	Y	3	2,1
chr01	1397257	G	T	N	.	.	T	5	0,5	K	2	1,1	K	2	1,1
chr01	1397569	G	C	N	.	.	C	1	0,1	C	1	0,1	C	1	0,1
chr01	1397662	T	G	N	.	.	G	1	0,1	G	2	0,2	G	1	0,1
chr01	1397696	A	G	N	.	.	G	1	0,1	G	2	0,2	G	1	0,1
chr01	1444470	G	A	A	4	0,4	N	.	.	A	2	0,2	A	2	0,2
chr01	1450543	G	A	N	.	.	A	2	0,2	G	2	2,0	N	.	.
chr01	1450569	A	G	N	.	.	G	2	0,2	A	2	2,0	N	.	.
chr01	1458595	T	C	T	8	8,0	N	.	.	Y	8	4,4	Y	4	2,2
chr01	1459850	A	C	A	2	2,0	C	2	0,2	A	2	2,0	M	4	3,1
chr01	1459979	A	G	N	.	.	G	1	0,1	N	.	.	G	1	0,1
chr01	1460078	G	T	T	2	0,2	G	2	2,0	T	2	0,2	T	3	0,3
chr01	1470269	G	A	N	.	.	A	4	0,4	R	5	3,2	R	7	3,4
chr01	1473421	G	A	N	.	.	A	1	0,1	N	.	.	A	1	0,1
chr01	1483654	A	G	G	1	0,1	G	1	0,1	G	5	0,5	N	.	.
chr01	1495830	T	C	N	.	.	N	.	.	Y	6	2,4	Y	7	4,3
chr01	1496448	T	A	N	.	.	A	1	0,1	W	3	1,2	N	.	.
chr01	1496459	C	T	N	.	.	T	1	0,1	Y	3	1,2	N	.	.
chr01	1507676	G	A	N	.	.	A	2	0,2	A	2	0,2	G	4	4,0
chr01	1507687	A	C	N	.	.	C	2	0,2	C	2	0,2	A	4	4,0
chr01	1507695	G	A	N	.	.	A	2	0,2	A	2	0,2	G	4	4,0
chr01	1507746	C	T	N	.	.	T	2	0,2	T	2	0,2	C	4	4,0
chr01	1512724	A	G	G	4	0,4	G	27	0,27	G	8	0,8	G	10	0,10
chr01	1517506	C	A	C	1	1,0	A	1	0,1	M	3	1,2	C	2	2,0
chr01	1518493	A	G	A	31	31,0	G	27	0,27	R	28	20,8	R	42	33,9
chr01	1519169	T	G	T	101	101,0	G	70	1,69	K	61	33,28	K	88	63,25
chr01	1522449	A	G	N	.	.	G	3	0,3	G	8	0,8	G	4	0,4
chr01	1527041	G	A	N	.	.	G	1	1,0	R	3	2,1	R	3	2,1
chr01	1534844	C	T	C	21	20,1	T	45	0,45	Y	36	21,15	Y	38	27,11
chr01	1542624	A	T	N	.	.	T	2	0,2	N	.	.	N	.	.
chr01	1542661	T	C	N	.	.	C	3	0,3	C	1	0,1	C	4	0,4
chr01	1542714	C	A	N	.	.	A	3	0,3	A	1	0,1	A	4	0,4
chr01	1556398	G	A	G	1	1,0	N	.	.	G	1	1,0	R	7	5,2
chr01	1565854	G	A	G	21	21,0	A	6	0,6	R	14	13,1	R	16	12,4
chr01	1571384	T	A	T	150	148,0	A	147	1146	W	169	78,90	W	172	118,54
chr01	1584735	T	C	N	.	.	C	1	0,1	Y	8	5,3	N	.	.
chr01	1584766	A	G	N	.	.	G	1	0,1	R	8	5,3	N	.	.
chr01	1584890	T	C	N	.	.	C	1	0,1	C	3	0,3	N	.	.
chr01	1600241	T	C	N	.	.	T	2	2,0	N	.	.	C	6	0,6
chr01	1600259	C	T	N	.	.	C	2	2,0	N	.	.	T	6	0,6
chr01	1600310	A	G	N	.	.	A	1	1,0	N	.	.	G	3	0,3
chr01	1601239	C	T	N	.	.	N	.	.	T	2	0,2	T	6	0,6
chr01	1609641	A	G	A	2	2,0	G	1	0,1	G	2	0,2	R	3	1,2
chr01	1609703	C	T	C	2	2,0	T	1	0,1	T	2	0,2	Y	3	1,2
chr01	1609719	G	C	G	2	2,0	C	1	0,1	C	2	0,2	S	3	1,2
chr01	1610905	A	T	A	1	1,0	T	1	0,1	T	2	0,2	W	2	1,1
chr01	1610942	C	A	C	1	1,0	A	1	0,1	A	2	0,2	M	2	1,1
chr01	1614727	A	T	N	.	.	T	2	0,2	N	.	.	N	.	.
chr01	1615008	C	T	N	.	.	T	2	0,2	N	.	.	N	.	.
chr01	1642017	G	T	T	23	0,23	T	17	0,17	T	13	0,13	T	34	0,34
chr01	1642029	C	A	M	23	12,11	C	17	17,0	M	13	9,4	M	34	24,10
chr01	1642076	G	C	C	25	5,20	G	17	17,0	S	13	7,6	S	33	14,19
chr01	1643989	C	G	S	5	2,3	N	.	.	S	4	2,2	S	7	4,3
chr01	1644207	G	T	K	19	15,4	G	1	1,0	K	17	10,7	K	19	15,4
chr01	1656462	G	A	A	3	0,3	A	2	0,2	A	9	0,9	A	6	0,6
chr01	1656533	C	G	G	3	0,3	G	1	0,1	G	8	0,8	G	6	0,6
chr01	1656536	A	G	G	3	0,3	G	1	0,1	G	8	0,8	G	6	0,6
chr01	1656627	T	C	C	4	0,4	C	1	0,1	C	10	0,10	C	12	0,12
chr01	1656648	T	C	C	4	0,4	C	1	0,1	C	10	0,10	C	12	0,12
chr01	1658931	A	C	A	10	10,0	N	.	.	M	3	1,2	M	13	11,2
chr01	1659215	G	A	R	10	3,7	N	.	.	G	3	3,0	R	13	6,7
chr01	1659917	T	G	K	6	4,2	T	1	1,0	T	2	2,0	N	.	.
chr01	1660213	T	A	A	4	0,4	A	1	0,1	A	2	0,2	N	.	.
chr01	1660220	T	C	C	4	0,4	C	1	0,1	C	2	0,2	N	.	.
chr01	1671359	G	A	N	.	.	N	.	.	A	4	1,3	R	5	2,3
chr01	1671363	C	T	N	.	.	N	.	.	T	4	1,3	Y	5	2,3
chr01	1671397	C	T	N	.	.	N	.	.	C	4	4,0	Y	5	3,2
chr01	1671425	T	C	N	.	.	N	.	.	C	8	0,8	C	10	0,10
chr01	1671447	C	T	N	.	.	N	.	.	T	4	1,3	Y	5	2,3
chr01	1671491	T	G	N	.	.	N	.	.	G	4	0,4	G	5	0,5
chr01	1679470	A	G	G	8	0,8	G	3	0,3	G	18	0,18	G	18	0,18
chr01	1679518	G	A	R	8	2,6	R	3	2,1	R	18	8,10	R	18	10,8
chr01	1679537	A	G	G	8	0,8	G	3	0,3	G	18	0,16	G	18	0,18
chr01	1679677	A	T	N	.	.	T	1	0,1	T	1	0,1	N	.	.
chr01	1679718	A	C	N	.	.	C	1	0,1	C	1	0,1	N	.	.
chr01	1680072	T	C	N	.	.	C	1	0,1	C	1	0,1	N	.	.
chr01	1680100	A	G	N	.	.	G	1	0,1	G	1	0,1	N	.	.
chr01	1680594	A	G	R	5	4,1	A	1	1,0	R	13	12,1	R	13	9,4
chr01	1680598	T	C	Y	5	4,1	T	1	1,0	Y	13	9,4	T	13	13,0
chr01	1680668	G	A	R	5	4,1	G	1	1,0	R	13	9,4	G	13	13,0
chr01	1680803	A	G	A	5	5,0	G	1	0,1	R	13	11,2	R	13	12,1
chr01	1680905	G	A	A	68	2,66	N	.	.	A	14	0,14	A	31	0,31
chr01	1680954	G	T	K	107	24,82	G	1	1,0	K	33	14,19	K	69	26,42
chr01	1681272	T	A	W	172	137,35	T	1	1,0	W	45	35,10	W	99	81,18
chr01	1681281	A	T	T	173	2171	T	1	0,1	T	46	3,43	T	99	5,94
chr01	1683125	G	A	G	190	190,0	R	244	204,39	G	202	195,7	G	194	187,6
chr01	1683377	C	A	A	239	0,235	A	3	0,3	A	182	0,180	A	223	0,215
chr01	1683658	T	C	C	4	0,4	N	.	.	C	7	0,7	C	7	0,7
chr01	1691568	G	A	A	3	0,3	G	1	1,0	G	1	1,0	R	5	3,2
chr01	1691613	A	C	C	3	0,3	C	1	0,1	C	1	0,1	C	5	0,5
chr01	1691614	C	T	T	3	0,3	T	1	0,1	T	1	0,1	T	5	0,5
chr01	1691622	C	T	T	3	0,3	C	1	1,0	C	1	1,0	Y	5	3,2
chr01	1691642	A	G	G	3	0,3	G	1	0,1	G	1	0,1	G	5	0,5
chr01	1691836	T	C	C	3	0,3	C	1	0,1	C	1	0,1	C	5	0,5
chr01	1691844	A	G	G	3	0,3	G	1	0,1	G	1	0,1	G	5	0,5
chr01	1691847	A	G	G	3	0,3	G	1	0,1	G	1	0,1	G	5	0,5
chr01	1691867	T	G	G	3	0,3	G	1	0,1	G	1	0,1	G	5	0,5
chr01	1693186	G	A	N	.	.	A	6	0,6	N	.	.	N	.	.
chr01	1697734	T	G	G	1	0,1	G	5	0,5	G	1	0,1	G	1	0,1
chr01	1698087	T	C	C	1	0,1	C	5	0,5	C	1	0,1	C	1	0,1
chr01	1698133	A	G	G	1	0,1	G	5	0,5	G	1	0,1	G	1	0,1
chr01	1702078	C	T	N	.	.	T	6	2,4	C	10	6,4	C	4	2,2
chr01	1726691	A	T	N	.	.	N	.	.	T	3	0,3	N	.	.
chr01	1726696	A	G	N	.	.	N	.	.	G	3	0,3	N	.	.
chr01	1726848	A	C	N	.	.	A	1	1,0	C	3	0,3	N	.	.
chr01	1731902	T	C	C	54	0,54	C	1	0,1	C	16	0,16	C	36	0,36
chr01	1732267	G	A	A	54	0,54	N	.	.	A	16	0,16	A	36	0,36
chr01	1732308	A	G	G	54	0,54	G	1	0,1	G	16	0,16	G	36	0,36
chr01	1732312	C	T	T	54	0,54	N	.	.	T	16	0,16	T	36	0,36
chr01	1735489	C	A	N	.	.	C	2	2,0	A	3	0,3	M	5	4,1
chr01	1735508	T	C	N	.	.	C	2	0,2	C	3	0,3	C	5	0,5
chr01	1735509	G	A	N	.	.	G	2	2,0	A	3	0,3	R	5	4,1
chr01	1735544	A	G	N	.	.	G	2	0,2	G	3	0,3	G	5	0,5
chr01	1735749	C	T	N	.	.	T	3	1,2	C	3	3,0	Y	5	1,4
chr01	1735930	C	T	T	4	1,3	N	.	.	T	3	2,1	T	7	2,5
chr01	1735998	T	C	C	4	0,4	N	.	.	C	3	0,3	C	7	0,7
chr01	1768902	T	C	N	.	.	N	.	.	C	2	0,2	N	.	.
chr01	1768964	T	G	N	.	.	N	.	.	G	2	0,2	N	.	.
chr01	1775920	T	G	G	2	0,2	T	1	1,0	G	2	0,2	G	2	0,2
chr01	1784150	T	C	C	5	0,5	C	6	0,6	C	2	0,2	C	5	0,5
chr01	1784171	C	T	T	5	0,5	T	6	0,6	T	2	0,2	T	5	0,5
chr01	1805942	A	G	A	4	4,0	N	.	.	R	5	3,2	R	4	3,1
chr01	1805985	C	T	C	4	4,0	N	.	.	Y	5	3,2	Y	4	3,1
chr01	1806606	A	G	A	157	157,0	G	175	3172	R	139	60,77	R	142	99,43
chr01	1834176	T	G	G	18	0,18	G	17	0,17	G	8	0,8	G	20	0,20
chr01	1885767	T	C	N	.	.	C	1	0,1	N	.	.	C	1	0,1
chr01	1885818	G	A	N	.	.	A	1	0,1	N	.	.	A	1	0,1
chr01	1886009	G	T	N	.	.	T	1	0,1	N	.	.	T	1	0,1
chr01	1896205	C	G	N	.	.	N	.	.	G	6	0,6	G	2	0,2
chr01	1904943	G	C	G	101	100,1	C	78	0,78	S	79	42,37	S	118	81,37
chr01	1905226	G	T	G	103	101,1	T	78	0,78	K	80	41,39	K	119	81,38
chr01	1905269	C	A	C	103	102,1	A	78	0,78	M	80	41,39	M	118	81,37
chr01	1906945	C	T	C	8	8,0	Y	12	2,10	Y	6	4,2	Y	10	9,1
chr01	1906968	T	C	T	8	8,0	Y	12	2,10	Y	6	4,2	Y	10	9,1
chr01	1911221	A	T	T	69	0,69	A	1	1,0	W	22	2,20	T	42	1,41
chr01	1913675	T	G	N	.	.	N	.	.	G	4	0,4	G	5	0,5
chr01	1913832	C	T	N	.	.	N	.	.	T	4	0,4	T	5	0,5
chr01	1914566	A	T	A	17	17,0	T	9	0,9	W	8	4,4	W	11	7,4
chr01	1914664	T	C	C	18	0,18	T	18	18,0	Y	7	3,4	C	4	0,4
chr01	1914673	T	C	T	18	18,0	C	18	0,18	Y	7	4,3	T	4	4,0
chr01	1914686	T	G	T	18	18,0	G	18	0,18	K	7	4,3	K	4	3,1
chr01	1914703	G	C	G	18	18,0	C	18	0,18	S	7	4,3	G	4	4,0
chr01	1914706	A	C	A	18	18,0	C	18	0,18	M	7	3,4	A	4	4,0
chr01	1916988	A	G	G	1	0,1	N	.	.	G	1	0,1	G	3	0,3
chr01	1917050	C	G	G	1	0,1	N	.	.	G	1	0,1	G	3	0,3
chr01	1917343	T	A	A	2	0,2	N	.	.	A	1	0,1	N	.	.
chr01	1917344	A	T	T	2	0,2	N	.	.	T	1	0,1	N	.	.
chr01	1928754	G	A	A	2	0,2	N	.	.	N	.	.	A	3	0,3
chr01	1928879	G	T	N	.	.	N	.	.	T	2	0,2	T	1	0,1
chr01	1928961	G	T	N	.	.	N	.	.	T	2	0,2	T	1	0,1
chr01	1929108	C	T	N	.	.	N	.	.	T	2	0,2	T	3	0,3
chr01	1929125	G	T	N	.	.	N	.	.	T	2	0,2	T	3	0,3
chr01	1929130	A	C	N	.	.	N	.	.	C	2	0,2	C	3	0,3
chr01	1933770	T	C	C	6	0,6	N	.	.	C	2	0,2	N	.	.
chr01	1940171	C	T	T	7	0,7	N	.	.	T	7	0,7	T	3	0,3
chr01	1940220	A	G	G	7	0,7	N	.	.	G	7	0,7	G	3	0,3
chr01	1940545	C	A	A	7	0,7	N	.	.	A	6	1,5	A	3	0,3
chr01	1951242	G	A	A	4	0,4	N	.	.	A	1	0,1	A	5	0,5
chr01	1951430	A	G	G	4	0,4	N	.	.	N	.	.	G	5	0,5
chr01	1951460	T	C	C	4	0,4	N	.	.	C	1	0,1	C	5	0,5
chr01	1962132	C	T	C	13	13,0	T	8	0,8	Y	14	9,5	Y	11	9,2
chr01	1962158	A	C,T	C	13	0,13,0	T	8	0,0,8	Y	14	0,9,5	Y	11	0,9,2
chr01	1962162	G	C	C	13	0,13	G	8	8,0	S	14	5,9	S	11	2,9
chr01	1962175	C	G	C	13	13,0	G	7	0,7	S	12	9,3	S	11	9,2
chr01	1962183	C	A	C	13	13,0	A	7	0,7	M	12	9,3	M	11	9,2
chr01	1962500	C	T	N	.	.	T	4	0,4	T	4	0,4	N	.	.
chr01	1962589	C	T	N	.	.	T	2	0,2	T	2	0,2	N	.	.
chr01	1968765	T	G	G	36	0,36	G	45	0,45	N	.	.	N	.	.
chr01	2010142	C	T	T	2	0,2	N	.	.	N	.	.	N	.	.
chr01	2011873	A	C	C	82	0,82	A	82	81,1	M	78	36,42	M	114	33,81
chr01	2016016	A	T	A	13	13,0	T	12	0,12	W	11	6,5	W	16	13,3
chr01	2016037	C	T	T	13	0,13	C	12	12,0	Y	11	5,6	Y	16	3,13
chr01	2016047	G	C	G	13	13,0	C	12	0,12	S	11	6,5	S	16	13,3
chr01	2016351	T	C	T	13	13,0	C	12	0,12	Y	11	6,5	Y	16	13,3
chr01	2017566	T	C	T	11	11,0	C	9	0,9	Y	7	5,2	T	4	4,0
chr01	2017581	C	G	G	11	0,11	C	9	9,0	S	7	2,5	G	4	0,4
chr01	2017584	C	A	A	11	0,11	C	9	9,0	M	7	2,5	A	4	0,4
chr01	2020398	T	C	N	.	.	C	2	0,2	N	.	.	N	.	.
chr01	2024987	T	C	N	.	.	C	1	0,1	Y	2	1,1	T	1	1,0
chr01	2025051	A	G	N	.	.	G	1	0,1	R	2	1,1	A	1	1,0
chr01	2025239	G	A	N	.	.	A	1	0,1	R	2	1,1	G	1	1,0
chr01	2029014	T	C	T	1	1,0	C	1	0,1	Y	3	1,2	Y	3	1,2
chr01	2029138	G	A	N	.	.	N	.	.	N	.	.	R	4	2,2
chr01	2029199	T	C	C	2	0,2	N	.	.	N	.	.	Y	8	4,4
chr01	2029203	A	G	A	2	2,0	N	.	.	N	.	.	R	8	4,4
chr01	2029227	G	T	G	2	2,0	N	.	.	N	.	.	K	4	2,2
chr01	2029259	C	G	C	2	2,0	N	.	.	N	.	.	S	4	2,2
chr01	2031133	T	C	C	63	0,63	C	34	0,34	C	27	0,27	C	41	0,41
chr01	2031181	G	T	T	61	0,61	T	39	0,39	T	29	0,29	T	43	0,43
chr01	2034048	A	T	T	11	0,11	A	9	9,0	W	16	9,6	W	12	3,9
chr01	2034318	A	G	G	18	0,18	G	10	0,10	G	18	0,18	G	13	0,13
chr01	2038974	T	A	A	2	0,2	A	1	0,1	N	.	.	A	1	0,1
chr01	2039155	G	A	A	2	0,2	N	.	.	N	.	.	A	1	0,1
chr01	2039192	A	G	G	2	0,2	N	.	.	N	.	.	G	1	0,1
chr01	2041070	A	T	T	1	0,1	N	.	.	T	2	0,2	W	4	2,2
chr01	2043160	A	G	A	6	6,0	G	5	0,4	A	5	5,0	R	10	6,4
chr01	2044448	A	G	G	2	0,2	N	.	.	G	1	0,1	G	2	0,2
chr01	2044663	T	C	C	4	0,4	N	.	.	C	8	0,8	C	5	0,5
chr01	2063167	T	A	N	.	.	N	.	.	A	3	0,3	A	1	0,1
chr01	2063504	T	C	N	.	.	N	.	.	C	3	0,3	N	.	.
chr01	2063529	G	A	N	.	.	N	.	.	A	3	0,3	A	1	0,1
chr01	2072071	T	G	N	.	.	N	.	.	G	2	0,2	N	.	.
chr01	2072101	A	G	N	.	.	N	.	.	G	2	0,2	N	.	.
chr01	2078839	G	A	N	.	.	N	.	.	A	2	0,2	A	2	0,2
chr01	2078870	C	T	N	.	.	N	.	.	T	2	0,2	T	2	0,2
chr01	2078878	C	T	N	.	.	N	.	.	T	2	0,2	T	2	0,2
chr01	2078897	C	G	N	.	.	N	.	.	G	2	0,2	G	2	0,2
chr01	2078919	T	C	N	.	.	C	1	0,1	C	1	0,1	C	1	0,1
chr01	2078923	C	T	N	.	.	T	1	0,1	T	1	0,1	T	1	0,1
chr01	2078930	T	C	N	.	.	C	1	0,1	C	1	0,1	C	1	0,1
chr01	2078998	C	G	N	.	.	G	1	0,1	G	1	0,1	G	1	0,1
chr01	2079425	G	A	N	.	.	A	1	0,1	A	1	0,1	A	1	0,1
chr01	2092117	T	C	N	.	.	T	1	1,0	C	1	0,1	C	1	0,1
chr01	2092417	A	G	G	2	0,2	G	4	0,4	G	2	0,2	G	2	0,2
chr01	2092464	T	A	A	2	0,2	T	4	4,0	W	2	1,1	A	2	0,2
chr01	2097406	T	G	G	2	0,2	N	.	.	N	.	.	G	1	0,1
chr01	2102643	G	A	N	.	.	G	2	2,0	N	.	.	A	2	0,2
chr01	2102686	A	G	N	.	.	A	2	2,0	N	.	.	G	2	0,2
chr01	2102703	T	C	N	.	.	C	2	0,2	N	.	.	C	4	0,4
chr01	2102761	C	T	N	.	.	N	.	.	N	.	.	T	2	0,2
chr01	2112380	C	G	C	23	23,0	G	16	0,16	S	14	5,9	S	30	18,12
chr01	2112841	A	G	A	57	57,0	G	58	1,57	R	53	24,29	R	41	31,10
chr01	2112857	G	A	G	12	12,0	A	6	0,6	R	10	7,3	R	6	5,1
chr01	2128582	C	T	N	.	.	N	.	.	T	4	0,4	N	.	.
chr01	2137380	A	G	N	.	.	G	1	0,1	G	1	0,1	N	.	.
chr01	2137387	C	T	N	.	.	T	1	0,1	T	1	0,1	N	.	.
chr01	2137395	A	G	N	.	.	G	1	0,1	G	1	0,1	N	.	.
chr01	2138766	T	A	A	2	0,2	A	3	0,3	A	3	0,3	A	5	0,5
chr01	2138789	G	A	G	2	2,0	A	3	0,3	G	3	3,0	R	5	4,1
chr01	2140885	T	G	G	4	0,4	G	2	0,2	G	2	0,2	G	3	0,3
chr01	2155916	G	A	N	.	.	A	2	0,2	R	5	2,3	G	1	1,0
chr01	2156086	G	A	N	.	.	A	2	0,2	A	5	0,5	N	.	.
chr01	2156154	C	T	N	.	.	C	2	2,0	Y	5	3,2	T	1	0,1
chr01	2168404	C	A	A	38	0,38	A	35	0,35	A	21	0,21	A	24	0,24
chr01	2168568	G	A	A	1	0,1	A	1	0,1	A	1	0,1	A	1	0,1
chr01	2168740	T	C	C	1	0,1	C	1	0,1	C	1	0,1	C	1	0,1
chr01	2168749	A	C	C	1	0,1	C	1	0,1	C	1	0,1	C	1	0,1
chr01	2168775	C	T	T	1	0,1	T	1	0,1	T	1	0,1	T	1	0,1
chr01	2168777	A	G	G	1	0,1	G	1	0,1	G	1	0,1	G	1	0,1
chr01	2168805	G	A	A	1	0,1	A	1	0,1	A	1	0,1	A	1	0,1
chr01	2168814	A	T	T	1	0,1	T	1	0,1	T	1	0,1	T	1	0,1
chr01	2168816	T	C	C	1	0,1	C	1	0,1	C	1	0,1	C	1	0,1
chr01	2171964	T	A	N	.	.	N	.	.	A	4	0,4	T	2	2,0
chr01	2176747	T	C	N	.	.	C	2	0,2	N	.	.	N	.	.
chr01	2180324	G	A	G	2	2,0	A	35	0,35	R	9	1,8	A	7	0,7
chr01	2180525	A	G	A	2	2,0	G	33	0,33	R	9	1,8	G	6	0,6
chr01	2180539	A	G	A	2	2,0	G	35	0,35	R	9	1,8	G	7	0,7
chr01	2180567	A	T	T	2	0,2	T	35	0,35	T	9	0,9	T	7	0,7
chr01	2180579	C	T	C	2	2,0	T	35	0,35	Y	9	1,8	Y	7	1,6
chr01	2180950	C	T	N	.	.	N	.	.	T	2	0,2	N	.	.
chr01	2181177	C	T	C	115	115,0	T	117	1116	Y	127	65,62	Y	160	104,56
chr01	2181178	C	T	C	115	114,1	T	117	1116	Y	127	65,61	Y	160	104,56
chr01	2181185	G	C	G	114	114,0	C	117	1116	S	127	65,62	S	160	103,56
chr01	2181471	A	G	A	116	116,0	G	136	1135	R	137	71,66	R	164	104,60
chr01	2181573	C	T	C	81	79,0	T	27	0,27	Y	25	12,13	Y	49	35,14
chr01	2197525	T	C	N	.	.	C	4	0,4	C	3	0,3	T	1	1,0
chr01	2229028	A	G	A	26	26,0	G	37	1,36	R	25	10,15	R	34	26,8
chr01	2229616	G	T	G	10	10,0	T	8	0,8	K	11	9,1	K	10	6,4
chr01	2251359	G	T	N	.	.	N	.	.	N	.	.	T	4	0,4
chr01	2280482	G	A	N	.	.	A	2	0,2	A	3	0,3	A	2	0,2
chr01	2280730	G	A	G	3	3,0	A	2	0,2	R	5	1,4	R	6	4,2
chr01	2295943	C	A	C	26	26,0	A	18	1,17	M	12	4,8	M	17	9,8
chr01	2296010	G	C	G	26	26,0	C	18	0,18	S	12	4,8	S	17	9,8
chr01	2296012	G	A	G	26	26,0	A	18	0,18	R	12	4,8	R	17	9,8
chr01	2319778	T	C	T	1	1,0	C	1	0,1	T	1	1,0	Y	3	2,1
chr01	2319807	A	T	A	1	1,0	T	1	0,1	A	1	1,0	W	3	2,1
chr01	2320274	G	A	N	.	.	A	1	0,1	N	.	.	A	1	0,1
chr01	2330801	C	T	T	1	0,1	T	2	0,2	Y	3	2,1	C	2	2,0
chr01	2330819	G	A	A	1	0,1	A	2	0,2	R	3	2,1	G	2	2,0
chr01	2330837	T	G	G	1	0,1	G	2	0,2	K	3	2,1	T	2	2,0
chr01	2330876	A	G	G	1	0,1	G	2	0,2	R	3	2,1	A	3	3,0
chr01	2330881	C	T	T	1	0,1	T	2	0,2	Y	3	2,1	C	3	3,0
chr01	2330894	C	G	G	1	0,1	G	2	0,2	S	3	2,1	C	3	3,0
chr01	2330959	C	T	T	1	0,1	T	2	0,2	Y	3	2,1	C	3	3,0
chr01	2331268	C	T	N	.	.	T	2	0,2	Y	3	2,1	N	.	.
chr01	2331276	A	G	N	.	.	G	2	0,2	R	3	2,1	N	.	.
chr01	2331864	T	C	N	.	.	N	.	.	Y	4	1,3	T	1	1,0
chr01	2331877	G	A	N	.	.	N	.	.	R	4	1,3	G	1	1,0
chr01	2331880	T	G	N	.	.	N	.	.	G	4	0,4	G	1	0,1
chr01	2332005	G	C	N	.	.	N	.	.	S	4	1,3	G	1	1,0
chr01	2332082	T	G	N	.	.	N	.	.	G	3	0,3	K	3	1,2
chr01	2332086	G	A	N	.	.	N	.	.	A	3	0,3	R	3	1,2
chr01	2332188	T	C	N	.	.	N	.	.	C	3	0,3	Y	3	1,2
chr01	2332573	G	A	G	2	2,0	R	7	1,6	R	4	2,2	R	4	1,3
chr01	2333029	G	C	G	2	2,0	S	7	1,6	S	5	2,3	S	4	1,3
chr01	2333180	A	G	N	.	.	G	2	0,2	R	6	4,2	R	6	4,2
chr01	2333966	T	C	N	.	.	T	4	4,0	Y	10	6,4	T	2	2,0
chr01	2333994	A	T	N	.	.	A	4	4,0	W	10	6,4	A	2	2,0
chr01	2334012	T	G	N	.	.	T	4	4,0	K	10	6,4	T	2	2,0
chr01	2334872	G	T	N	.	.	N	.	.	N	.	.	K	5	2,3
chr01	2334892	G	C	N	.	.	N	.	.	N	.	.	S	5	2,3
chr01	2335058	A	T	N	.	.	A	9	9,0	T	2	0,2	W	2	1,1
chr01	2335113	C	T	N	.	.	T	9	0,9	C	2	2,0	Y	2	1,1
chr01	2335151	C	T	N	.	.	T	4	0,4	C	2	2,0	Y	2	1,1
chr01	2335187	T	C	N	.	.	C	4	0,4	T	2	2,0	Y	2	1,1
chr01	2335213	A	G	N	.	.	G	4	0,4	A	2	2,0	R	2	1,1
chr01	2335440	A	C	N	.	.	C	7	0,7	C	2	0,2	M	2	1,1
chr01	2336042	A	G	A	2	2,0	N	.	.	R	4	1,3	R	7	4,3
chr01	2336096	A	G	A	4	4,0	N	.	.	R	6	2,4	R	14	8,6
chr01	2336105	G	C	G	4	4,0	N	.	.	S	6	2,4	S	14	8,6
chr01	2336124	T	C	T	4	4,0	N	.	.	Y	6	2,4	Y	14	8,6
chr01	2336511	A	G	A	2	2,0	G	3	0,3	G	2	0,2	R	4	2,2
chr01	2336775	G	A	G	2	2,0	N	.	.	R	4	2,2	G	3	3,0
chr01	2337506	G	A	G	215	215,0	A	224	1223	R	226	106120	R	250	181,69
chr01	2337525	G	T	G	215	215,0	T	224	1223	K	226	106120	K	250	179,71
chr01	2337810	A	T	A	217	217,0	T	224	1223	W	223	105118	W	250	178,71
chr01	2337867	T	G	T	216	216,0	G	224	0,224	K	226	104122	K	249	180,69
chr01	2337931	T	C	T	2	2,0	C	4	0,4	C	2	0,2	Y	4	3,1
chr01	2337955	G	A	G	2	2,0	A	4	0,4	N	.	.	R	4	3,1
chr01	2338138	G	T	G	2	2,0	T	4	0,4	T	2	0,2	K	4	3,1
chr01	2338151	A	G	A	2	2,0	G	4	0,4	G	2	0,2	R	4	3,1
chr01	2338155	A	G	A	2	2,0	G	4	0,4	G	2	0,2	R	4	3,1
chr01	2338666	T	G	N	.	.	N	.	.	G	3	0,3	N	.	.
chr01	2338667	T	G	N	.	.	N	.	.	G	3	0,3	N	.	.
chr01	2338677	C	A	N	.	.	N	.	.	A	3	0,3	N	.	.
chr01	2338711	T	A	N	.	.	N	.	.	A	2	0,2	N	.	.
chr01	2338737	A	G	N	.	.	N	.	.	G	2	0,2	N	.	.
chr01	2339653	G	A	N	.	.	N	.	.	A	2	0,2	N	.	.
chr01	2339698	G	A	N	.	.	N	.	.	A	4	0,4	N	.	.
chr01	2339827	T	C	T	4	4,0	C	6	0,6	T	3	3,0	N	.	.
chr01	2340313	A	G	A	1	1,0	G	3	0,3	R	4	1,3	N	.	.
chr01	2340327	A	T	A	1	1,0	T	3	0,3	W	4	1,3	N	.	.
chr01	2340384	G	T	G	1	1,0	T	3	0,3	K	4	1,3	N	.	.
chr01	2340548	G	A	N	.	.	A	2	0,2	A	2	0,2	N	.	.
chr01	2340580	A	G	N	.	.	G	1	0,1	G	1	0,1	N	.	.
chr01	2340702	G	C	N	.	.	N	.	.	S	5	1,4	S	8	3,5
chr01	2341024	T	C	N	.	.	N	.	.	Y	3	1,2	Y	2	1,1
chr01	2341144	A	G	N	.	.	N	.	.	R	3	1,2	R	2	1,1
chr01	2341183	A	G	N	.	.	N	.	.	R	3	1,2	R	2	1,1
chr01	2341596	T	C	N	.	.	C	1	0,1	C	3	0,3	C	4	0,4
chr01	2341704	T	C	N	.	.	C	1	0,1	Y	6	3,3	Y	4	1,3
chr01	2341721	G	A	N	.	.	A	1	0,1	R	6	3,3	R	4	1,3
chr01	2341956	T	C	N	.	.	N	.	.	C	2	0,2	N	.	.
chr01	2341960	T	C	N	.	.	N	.	.	C	2	0,2	N	.	.
chr01	2342031	G	T	N	.	.	N	.	.	T	2	0,2	N	.	.
chr01	2342192	A	C	A	104	104,0	C	116	1115	M	134	71,63	M	149	107,41
chr01	2342201	G	T	G	104	104,0	T	116	1115	K	134	73,61	K	149	108,41
chr01	2342496	A	C	C	103	0,103	C	118	1117	C	135	0,135	C	149	0,149
chr01	2342546	C	T	C	103	103,0	T	117	1116	Y	135	73,62	Y	150	109,41
chr01	2342694	G	T	N	.	.	N	.	.	T	2	0,2	K	5	4,1
chr01	2342949	T	G	N	.	.	N	.	.	K	3	1,2	N	.	.
chr01	2343002	T	C	N	.	.	N	.	.	Y	3	1,2	N	.	.
chr01	2343003	G	A	N	.	.	N	.	.	R	3	1,2	N	.	.
chr01	2343027	T	C	N	.	.	C	1	0,1	Y	6	2,4	N	.	.
chr01	2343085	T	C	N	.	.	C	1	0,1	Y	3	1,2	N	.	.
chr01	2343108	C	T	N	.	.	T	1	0,1	Y	3	1,2	N	.	.
chr01	2343950	C	T	C	1	1,0	T	2	0,2	T	1	0,1	Y	4	1,3
chr01	2343991	T	C	T	1	1,0	C	2	0,2	N	.	.	C	4	1,3
chr01	2344003	T	C	T	1	1,0	C	2	0,2	C	1	0,1	Y	4	1,3
chr01	2344216	G	A	G	1	1,0	A	2	0,2	A	1	0,1	R	4	1,3
chr01	2344264	T	C	T	1	1,0	C	2	0,2	C	1	0,1	Y	4	1,3
chr01	2345073	T	G	T	6	6,0	N	.	.	K	7	3,4	K	12	4,8
chr01	2345885	G	T	N	.	.	N	.	.	T	1	0,1	K	7	4,3
chr01	2345902	A	C	N	.	.	N	.	.	C	1	0,1	M	7	4,3
chr01	2345957	G	A	N	.	.	N	.	.	A	1	0,1	R	7	4,3
chr01	2346102	G	A	N	.	.	A	1	0,1	A	1	0,1	R	7	4,3
chr01	2346188	C	T	N	.	.	T	1	0,1	T	1	0,1	Y	7	4,3
chr01	2347046	T	C	N	.	.	C	3	0,3	T	1	1,0	T	1	1,0
chr01	2347142	A	G	N	.	.	G	3	0,3	A	1	1,0	A	1	1,0
chr01	2348530	G	A	N	.	.	A	2	0,2	R	3	2,1	A	1	0,1
chr01	2348733	T	C	T	2	2,0	C	1	0,1	Y	4	2,2	T	8	8,0
chr01	2348906	C	T	N	.	.	N	.	.	N	.	.	T	6	0,6
chr01	2348935	C	T	N	.	.	N	.	.	N	.	.	T	6	0,6
chr01	2349238	G	A	N	.	.	A	2	0,2	R	5	3,2	R	4	2,2
chr01	2349288	G	A	N	.	.	A	2	0,2	R	5	3,2	R	4	2,2
chr01	2349293	G	T	N	.	.	T	1	0,1	K	2	1,1	K	2	1,1
chr01	2350080	C	T	C	1	1,0	T	14	0,14	N	.	.	T	6	0,6
chr01	2350092	C	G	C	1	1,0	G	14	0,14	N	.	.	G	6	0,6
chr01	2351467	C	T	C	3	3,0	T	1	0,1	Y	5	3,2	C	2	2,0
chr01	2351520	G	T	G	3	3,0	T	1	0,1	K	5	3,2	G	2	2,0
chr01	2351538	T	C	T	1	1,0	N	.	.	Y	5	1,4	Y	3	2,1
chr01	2351612	T	G	G	2	0,2	G	4	0,4	G	10	0,10	G	6	0,6
chr01	2351649	A	G	A	2	2,0	G	4	0,4	R	5	1,4	R	3	2,1
chr01	2351655	G	A	G	2	2,0	A	4	0,4	R	5	1,4	R	3	2,1
chr01	2352917	G	A	G	150	150,0	R	7	2,5	G	86	85,1	G	116	114,1
chr01	2352937	T	C	T	150	150,0	Y	7	2,5	T	86	85,0	T	116	115,1
chr01	2353358	C	T	N	.	.	T	1	0,1	C	1	1,0	Y	2	1,1
chr01	2353383	A	T	N	.	.	T	2	0,2	A	2	2,0	W	4	2,2
chr01	2353827	G	A	N	.	.	A	4	0,4	R	4	2,2	G	8	8,0
chr01	2353929	G	C	G	2	2,0	N	.	.	C	2	0,2	S	3	2,1
chr01	2353943	T	C	T	2	2,0	N	.	.	C	2	0,2	Y	3	2,1
chr01	2353977	T	C	T	4	4,0	N	.	.	C	4	0,4	Y	6	4,2
chr01	2354004	C	A	C	4	4,0	N	.	.	A	4	0,4	M	6	4,2
chr01	2354009	T	C	T	4	4,0	N	.	.	C	4	0,4	Y	6	4,2
chr01	2354281	C	T	N	.	.	N	.	.	Y	2	1,1	Y	3	1,2
chr01	2354310	C	A	N	.	.	N	.	.	M	2	1,1	M	3	1,2
chr01	2354325	T	A	N	.	.	N	.	.	W	2	1,1	W	3	1,2
chr01	2354340	G	A	N	.	.	N	.	.	R	2	1,1	R	3	1,2
chr01	2354349	C	G	N	.	.	N	.	.	S	2	1,1	G	3	1,2
chr01	2354359	C	G	N	.	.	N	.	.	S	2	1,1	S	3	1,2
chr01	2354625	C	T	N	.	.	N	.	.	T	1	0,1	T	1	0,1
chr01	2354669	A	G	N	.	.	N	.	.	G	1	0,1	G	1	0,1
chr01	2355695	A	G	N	.	.	G	2	0,2	N	.	.	N	.	.
chr01	2355732	C	G	N	.	.	G	4	0,4	N	.	.	N	.	.
chr01	2355743	C	T	N	.	.	T	4	0,4	N	.	.	N	.	.
chr01	2355784	T	C	N	.	.	C	2	0,2	N	.	.	N	.	.
chr01	2360493	A	G	A	7	7,0	G	4	0,4	R	3	2,1	R	9	7,2
chr01	2361832	T	C	T	1	1,0	N	.	.	C	1	0,1	C	2	0,2
chr01	2361882	A	G	A	2	2,0	N	.	.	G	2	0,2	G	4	0,4
chr01	2362486	A	G	N	.	.	G	1	0,1	R	6	2,4	A	2	2,0
chr01	2362494	T	C	N	.	.	C	1	0,1	Y	6	2,4	T	2	2,0
chr01	2362507	C	A	N	.	.	A	1	0,1	M	6	2,3	C	2	2,0
chr01	2363976	T	C	C	2	0,2	N	.	.	N	.	.	C	4	0,4
chr01	2364019	A	G	G	1	0,1	N	.	.	N	.	.	G	2	0,2
chr01	2364903	G	T	N	.	.	N	.	.	T	2	0,2	T	2	0,2
chr01	2364941	C	T	N	.	.	N	.	.	T	2	0,2	T	2	0,2
chr01	2365928	A	G	A	2	2,0	G	1	0,1	R	2	1,1	R	4	3,1
chr01	2366068	A	C	N	.	.	C	4	0,4	N	.	.	C	8	0,8
chr01	2366119	G	A	N	.	.	A	2	0,2	N	.	.	R	4	2,2
chr01	2366532	G	A	G	4	4,0	A	2	0,2	G	2	2,0	R	6	4,2
chr01	2366563	C	T	C	2	2,0	T	1	0,1	C	1	1,0	Y	3	2,1
chr01	2367170	T	C	T	2	2,0	C	2	0,2	Y	18	4,14	T	4	4,0
chr01	2367205	A	C	A	1	1,0	C	1	0,1	M	9	2,7	A	2	2,0
chr01	2367410	T	C	N	.	.	N	.	.	Y	4	3,1	Y	4	3,1
chr01	2368003	G	A	N	.	.	A	1	0,1	A	1	0,1	N	.	.
chr01	2368025	T	G	N	.	.	G	1	0,1	G	1	0,1	N	.	.
chr01	2368029	A	G	N	.	.	G	1	0,1	R	2	1,1	N	.	.
chr01	2368203	T	C	N	.	.	C	1	0,1	Y	2	1,1	N	.	.
chr01	2368212	A	G	N	.	.	G	1	0,1	R	2	1,1	N	.	.
chr01	2368530	C	T	N	.	.	T	2	0,2	C	3	3,0	Y	2	1,1
chr01	2368532	A	G	N	.	.	G	2	0,2	A	3	3,0	R	2	1,1
chr01	2368605	T	C	N	.	.	C	2	0,2	T	3	3,0	Y	2	1,1
chr01	2368692	A	G	N	.	.	G	2	0,2	A	3	3,0	R	2	1,1
chr01	2368974	C	A	N	.	.	C	1	1,0	A	2	0,2	A	1	0,1
chr01	2369895	G	A	G	2	2,0	A	4	0,4	R	2	1,1	A	1	0,1
chr01	2369912	C	T	C	2	2,0	T	4	0,4	Y	2	1,1	T	1	0,1
chr01	2370039	C	T	C	1	1,0	N	.	.	Y	4	3,1	Y	4	2,2
chr01	2370113	G	A	G	1	1,0	N	.	.	R	3	2,1	R	3	1,2
chr01	2370131	A	G	N	.	.	G	2	0,2	G	5	0,5	G	2	0,2
chr01	2370134	G	A	N	.	.	A	2	0,2	A	5	0,5	A	2	0,2
chr01	2370223	C	T	N	.	.	T	6	0,6	T	10	0,10	T	4	0,4
chr01	2370232	A	G	N	.	.	G	4	0,4	G	5	0,5	G	2	0,2
chr01	2370257	T	C	N	.	.	C	4	0,4	C	5	0,5	C	2	0,2
chr01	2370268	T	C	N	.	.	C	4	0,4	C	5	0,5	C	2	0,2
chr01	2370301	T	C	N	.	.	C	6	0,6	C	5	0,5	C	2	0,2
chr01	2370364	A	G	N	.	.	G	3	0,3	R	4	2,2	R	9	6,3
chr01	2370963	G	A	N	.	.	N	.	.	R	2	1,1	R	3	1,2
chr01	2370973	T	C	N	.	.	N	.	.	Y	2	1,1	Y	3	1,2
chr01	2371760	G	T	G	2	2,0	N	.	.	G	1	1,0	T	3	0,3
chr01	2371788	C	T	C	2	2,0	N	.	.	T	1	0,1	T	3	0,3
chr01	2372450	C	T	N	.	.	T	1	0,1	T	2	0,2	C	1	1,0
chr01	2372454	C	G	N	.	.	G	1	0,1	G	2	0,2	C	1	1,0
chr01	2372492	G	A	N	.	.	R	3	1,2	A	4	0,4	G	2	2,0
chr01	2372494	C	T	N	.	.	Y	3	2,1	C	4	4,0	T	2	0,2
chr01	2372497	A	G	N	.	.	R	3	1,2	G	4	0,4	A	2	2,0
chr01	2372526	G	A	N	.	.	A	2	0,2	A	2	0,2	A	1	0,1
chr01	2372850	T	C	N	.	.	C	2	0,2	Y	2	1,1	C	2	0,2
chr01	2373185	C	T	C	2	2,0	T	1	0,1	T	5	0,5	C	6	6,0
chr01	2373283	A	G	N	.	.	G	4	0,4	A	1	1,0	N	.	.
chr01	2373572	G	C	N	.	.	C	3	0,3	C	1	0,1	N	.	.
chr01	2373850	G	T	N	.	.	N	.	.	T	1	0,1	K	2	1,1
chr01	2373864	G	A	N	.	.	N	.	.	A	1	0,1	R	2	1,1
chr01	2373919	G	A	G	5	5,0	R	4	1,3	R	5	4,1	R	6	4,2
chr01	2373975	G	A	G	5	5,0	R	4	1,3	G	4	3,1	R	4	2,2
chr01	2374248	A	C	A	5	5,0	C	4	0,4	M	5	2,3	C	5	0,5
chr01	2374344	C	T	N	.	.	N	.	.	T	1	0,1	T	3	0,3
chr01	2374351	G	T	N	.	.	N	.	.	G	1	1,0	T	3	0,3
chr01	2374370	A	G	N	.	.	N	.	.	G	1	0,1	G	3	0,3
chr01	2374379	C	T	N	.	.	N	.	.	T	1	0,1	T	3	0,3
chr01	2375090	A	G	G	1	0,1	N	.	.	G	1	0,1	G	2	0,2
chr01	2375091	A	G	G	1	0,1	N	.	.	G	1	0,1	G	2	0,2
chr01	2375363	G	C	N	.	.	C	7	2,5	S	7	3,4	G	4	4,0
chr01	2375367	G	A	N	.	.	A	7	2,5	R	7	3,4	G	4	4,0
chr01	2375415	C	T	N	.	.	T	3	0,3	Y	3	1,2	C	2	2,0
chr01	2377069	T	C	N	.	.	C	3	0,3	Y	2	1,1	T	4	4,0
chr01	2377586	C	A	N	.	.	A	1	0,1	A	2	0,2	N	.	.
chr01	2377652	G	A	N	.	.	A	1	0,1	A	1	0,1	N	.	.
chr01	2378120	G	A	G	2	2,0	A	1	0,1	N	.	.	R	6	1,5
chr01	2378194	A	T	A	2	2,0	T	2	0,2	N	.	.	W	11	1,10
chr01	2378199	C	T	C	2	2,0	T	2	0,2	N	.	.	Y	11	1,10
chr01	2378787	G	C	N	.	.	N	.	.	S	5	2,3	S	6	4,2
chr01	2379045	G	T	N	.	.	N	.	.	K	8	3,5	N	.	.
chr01	2379059	A	T	N	.	.	N	.	.	W	8	3,5	N	.	.
chr01	2379162	C	A	A	4	0,4	N	.	.	C	2	2,0	A	4	0,4
chr01	2379909	G	A	G	1	1,0	A	4	0,4	N	.	.	R	9	7,2
chr01	2379964	G	C	G	1	1,0	C	4	0,4	N	.	.	S	9	7,2
chr01	2380032	A	G	A	1	1,0	G	4	0,4	N	.	.	R	9	7,2
chr01	2380114	A	G	A	1	1,0	G	4	0,4	N	.	.	R	9	6,3
chr01	2380692	A	C	N	.	.	N	.	.	A	4	4,0	M	8	2,6
chr01	2380729	C	T	N	.	.	N	.	.	C	4	4,0	Y	8	2,6
chr01	2380764	C	T	N	.	.	N	.	.	C	4	4,0	Y	8	2,6
chr01	2381087	G	A	G	2	2,0	N	.	.	A	4	0,4	A	2	0,2
chr01	2381088	A	G	A	2	2,0	N	.	.	G	4	0,4	G	2	0,2
chr01	2381099	A	G	A	2	2,0	N	.	.	G	4	0,4	G	2	0,2
chr01	2381119	G	A	G	2	2,0	N	.	.	A	4	0,4	A	2	0,2
chr01	2381136	T	C	T	2	2,0	N	.	.	C	4	0,4	C	2	0,2
chr01	2381711	C	T	C	6	6,0	T	1	0,1	C	1	1,0	Y	11	8,3
chr01	2381725	G	A	G	6	6,0	A	1	0,1	G	1	1,0	R	11	8,3
chr01	2381884	C	T	T	3	0,3	N	.	.	T	3	0,3	T	2	0,2
chr01	2381973	T	C	T	11	11,0	C	1	0,1	Y	9	7,2	Y	12	9,3
chr01	2382147	A	T	N	.	.	T	2	0,2	T	1	0,1	A	10	10,0
chr01	2382168	C	T	N	.	.	T	2	0,2	T	1	0,1	C	10	10,0
chr01	2382237	C	T	N	.	.	T	2	0,2	T	1	0,1	N	.	.
chr01	2382324	T	G	N	.	.	N	.	.	G	2	0,2	G	2	0,2
chr01	2382334	C	T	N	.	.	N	.	.	T	2	0,2	T	2	0,2
chr01	2382337	C	T	N	.	.	N	.	.	T	2	0,2	T	2	0,2
chr01	2382341	G	C	N	.	.	N	.	.	C	2	0,2	C	2	0,2
chr01	2382344	T	C	N	.	.	N	.	.	C	2	0,2	C	2	0,2
chr01	2382357	G	A	N	.	.	N	.	.	A	2	0,2	A	2	0,2
chr01	2382362	C	T	N	.	.	N	.	.	T	2	0,2	T	2	0,2
chr01	2382690	A	G	A	5	5,0	N	.	.	G	2	0,2	R	4	2,2
chr01	2382699	T	A	T	5	5,0	N	.	.	A	2	0,2	W	4	2,2
chr01	2383912	A	G	A	2	2,0	G	4	0,4	A	2	2,0	R	4	2,2
chr01	2383965	C	T	C	2	2,0	T	4	0,4	C	2	2,0	Y	4	2,2
chr01	2384365	T	A	N	.	.	A	2	0,2	A	1	0,1	T	1	1,0
chr01	2384376	C	A	N	.	.	A	2	0,2	A	1	0,1	C	1	1,0
chr01	2384472	G	A	N	.	.	A	2	0,2	A	1	0,1	G	1	1,0
chr01	2384480	T	C	N	.	.	C	2	0,2	C	1	0,1	T	1	1,0
chr01	2385462	C	T	N	.	.	N	.	.	T	3	0,3	T	2	0,2
chr01	2426381	A	G	A	2	2,0	N	.	.	R	5	3,2	G	1	0,1
chr01	2433738	C	T	T	1	0,1	N	.	.	N	.	.	T	2	0,2
chr01	2439474	A	G	N	.	.	G	2	0,2	G	1	0,1	N	.	.
chr01	2439555	T	G	N	.	.	G	2	0,2	G	1	0,1	N	.	.
chr01	2440399	G	A	A	2	0,2	N	.	.	R	8	6,2	R	4	2,2
chr01	2440400	A	G	A	2	2,0	N	.	.	R	8	2,6	R	4	2,2
chr01	2440410	T	C	T	2	2,0	N	.	.	Y	8	2,6	Y	4	2,2
chr01	2440648	T	C	Y	3	2,1	C	5	0,5	C	1	0,1	N	.	.
chr01	2440688	A	T	W	3	2,1	T	5	0,5	T	1	0,1	N	.	.
chr01	2440740	A	G	R	2	1,1	G	5	0,5	G	1	0,1	N	.	.
chr01	2440771	A	G	R	2	1,1	G	5	0,5	G	1	0,1	N	.	.
chr01	2440854	G	A	G	1	1,0	A	8	0,8	A	4	0,4	R	4	2,2
chr01	2440887	T	C	T	1	1,0	C	8	0,8	C	4	0,4	Y	4	2,2
chr01	2441315	T	C	N	.	.	C	7	0,7	C	1	0,1	N	.	.
chr01	2441358	A	C	N	.	.	C	7	0,7	N	.	.	N	.	.
chr01	2441367	T	C	N	.	.	C	7	0,7	N	.	.	N	.	.
chr01	2441596	C	T	C	2	2,0	Y	10	1,9	T	1	0,1	Y	2	1,1
chr01	2441604	T	C	T	2	2,0	Y	10	1,9	C	1	0,1	Y	2	1,1
chr01	2446727	G	A	N	.	.	N	.	.	A	6	0,6	G	2	2,0
chr01	2446797	T	C	N	.	.	N	.	.	C	3	0,3	T	1	1,0
chr01	2447943	C	T	N	.	.	T	2	0,2	C	2	2,0	N	.	.
chr01	2448024	A	G	N	.	.	G	4	0,4	A	4	4,0	N	.	.
chr01	2448048	T	C	N	.	.	C	2	0,2	T	2	2,0	N	.	.
chr01	2449005	A	G	N	.	.	G	1	0,1	R	2	1,1	N	.	.
chr01	2449716	A	G	A	1	1,0	N	.	.	G	4	0,4	A	6	6,0
chr01	2449725	C	T	C	1	1,0	N	.	.	T	4	0,4	C	6	6,0
chr01	2449786	C	T	N	.	.	N	.	.	T	2	0,2	C	2	2,0
chr01	2451043	T	C	N	.	.	C	2	0,2	T	2	2,0	C	1	0,1
chr01	2451059	A	G	N	.	.	G	2	0,2	A	2	2,0	G	1	0,1
chr01	2451422	G	A	G	1	1,0	A	3	0,3	G	1	1,0	N	.	.
chr01	2451448	A	G	N	.	.	G	3	0,3	A	1	1,0	N	.	.
chr01	2451494	A	G	A	1	1,0	G	3	0,3	A	1	1,0	N	.	.
chr01	2451575	T	C	T	1	1,0	C	3	0,3	T	1	1,0	N	.	.
chr01	2451644	A	G	A	1	1,0	G	3	0,3	A	1	1,0	N	.	.
chr01	2451969	T	C	N	.	.	C	1	0,1	Y	4	1,3	N	.	.
chr01	2452022	G	C	N	.	.	C	1	0,1	S	4	1,3	N	.	.
chr01	2452028	C	T	N	.	.	T	1	0,1	Y	4	1,3	N	.	.
chr01	2452095	A	G	N	.	.	G	1	0,1	R	4	1,3	N	.	.
chr01	2452128	T	C	N	.	.	C	1	0,1	Y	4	1,3	N	.	.
chr01	2452144	C	T	N	.	.	T	1	0,1	Y	4	1,3	N	.	.
chr01	2452228	G	A	N	.	.	N	.	.	A	2	0,2	A	4	0,4
chr01	2452722	G	A	G	2	2,0	A	1	0,1	R	7	6,1	G	4	4,0
chr01	2452808	A	G	A	2	2,0	G	1	0,1	R	7	6,1	A	4	4,0
chr01	2452810	T	C	T	2	2,0	C	1	0,1	Y	7	6,1	T	4	4,0
chr01	2452882	A	G	A	2	2,0	G	2	0,2	G	3	0,3	A	2	2,0
chr01	2453451	T	C	T	1	1,0	N	.	.	Y	5	3,2	T	4	4,0
chr01	2453599	G	A	N	.	.	N	.	.	R	5	3,2	G	4	4,0
chr01	2453624	T	C	N	.	.	N	.	.	Y	5	3,2	T	4	4,0
chr01	2453629	T	C	N	.	.	N	.	.	Y	5	3,2	T	4	4,0
chr01	2453675	A	T	N	.	.	N	.	.	W	5	3,2	A	4	4,0
chr01	2454406	C	T	N	.	.	N	.	.	T	1	0,1	T	1	0,1
chr01	2454620	C	T	C	2	2,0	T	1	0,1	Y	2	1,1	C	1	1,0
chr01	2454674	G	A	A	4	0,4	G	5	5,0	G	3	3,0	A	1	0,1
chr01	2454702	A	G	A	4	4,0	G	5	0,5	G	3	0,3	A	1	1,0
chr01	2503738	G	A	N	.	.	A	5	0,5	R	6	2,4	R	3	1,2
chr01	2503777	T	C	N	.	.	C	5	0,5	Y	6	2,4	Y	3	1,2
chr01	2504308	C	T	N	.	.	N	.	.	Y	2	1,1	T	1	0,1
chr01	2506322	G	A	N	.	.	A	4	0,4	A	4	0,4	A	1	0,1
chr01	2518516	G	A	A	1	0,1	A	3	0,3	A	1	0,1	A	2	0,2
chr01	2518526	T	C	T	1	1,0	C	3	0,3	T	1	1,0	C	2	0,2
chr01	2518537	G	A	A	1	0,1	G	3	3,0	A	1	0,1	G	2	2,0
chr01	2518649	G	A	A	1	0,1	A	2	0,2	A	1	0,1	N	.	.
chr01	2518721	A	T	A	1	1,0	T	2	0,2	A	1	1,0	T	2	0,2
chr01	2518816	C	T	N	.	.	N	.	.	N	.	.	T	2	0,2
chr01	2519358	A	G	G	13	0,13	G	1	0,1	G	4	0,4	G	2	0,2
chr01	2519497	T	C	N	.	.	Y	2	1,1	C	2	0,2	T	2	2,0
chr01	2519541	G	A	N	.	.	R	2	1,1	G	2	2,0	A	2	0,2
chr01	2520059	G	A	N	.	.	A	2	0,2	A	2	0,2	A	6	0,6
chr01	2553599	G	A	A	85	0,85	G	59	59,0	R	49	19,30	R	64	17,47
chr01	2553604	A	G	G	85	0,85	A	59	59,0	R	49	19,30	R	64	17,47
chr01	2561978	G	A	N	.	.	G	1	1,0	A	1	0,1	A	1	0,1
chr01	2564080	C	T	T	3	0,3	C	4	4,0	N	.	.	N	.	.
chr01	2564098	G	A	A	12	1,11	A	17	2,15	A	15	0,15	A	17	1,16
chr01	2564137	A	G	G	9	0,9	G	16	0,15	G	15	0,15	G	16	0,16
chr01	2564165	G	A	A	9	1,8	G	16	16,0	R	15	5,10	R	16	6,10
chr01	2589023	T	C	T	5	5,0	Y	3	1,2	C	1	0,1	T	2	2,0
chr01	2594126	T	C	T	3	3,0	C	2	0,2	C	2	0,2	C	1	0,1
chr01	2594133	A	G	A	3	3,0	G	2	0,2	G	2	0,2	G	1	0,1
chr01	2594135	G	A	G	3	3,0	A	2	0,2	A	2	0,2	A	1	0,1
chr01	2594454	T	C	T	3	3,0	C	2	0,2	C	2	0,2	C	1	0,1
chr01	2604223	A	G	G	44	0,44	G	156	0,156	G	70	0,70	G	78	0,77
chr01	2604761	A	G	G	1	0,1	N	.	.	N	.	.	G	1	0,1
chr01	2614260	T	C	N	.	.	C	2	0,2	T	1	1,0	N	.	.
chr01	2614473	T	G	N	.	.	G	2	0,2	T	1	1,0	N	.	.
chr01	2615710	G	A	G	10	10,0	A	8	0,7	R	7	2,5	R	5	3,2
chr01	2625145	T	A	T	39	39,0	A	35	1,34	W	25	8,17	W	33	26,7
chr01	2625476	C	T	C	40	40,0	T	38	0,38	Y	25	8,17	Y	35	27,8
chr01	2642769	T	C	C	24	0,24	T	8	7,0	Y	13	9,4	C	10	1,9
chr01	2652130	G	A	G	34	34,0	A	8	0,8	R	12	6,6	R	20	14,6
chr01	2654701	T	C	C	1	0,1	C	1	0,1	N	.	.	C	1	0,1
chr01	2656822	C	G	N	.	.	G	1	0,1	C	1	1,0	S	2	1,1
chr01	2657147	A	G	N	.	.	N	.	.	G	2	0,2	N	.	.
chr01	2660391	T	C	N	.	.	N	.	.	C	2	0,2	N	.	.
chr01	2670963	G	A	N	.	.	N	.	.	N	.	.	A	2	0,2
chr01	2678707	A	G	A	222	219,1	G	250	2247	R	250	115134	R	250	155,95
chr01	2690221	C	T	N	.	.	T	2	0,2	N	.	.	N	.	.
chr01	2690437	T	G	N	.	.	G	2	0,2	N	.	.	N	.	.
chr01	2690490	C	G	N	.	.	G	2	0,2	N	.	.	N	.	.
chr01	2690494	C	T	N	.	.	T	2	0,2	N	.	.	N	.	.
chr01	2690519	C	T	N	.	.	T	2	0,2	N	.	.	N	.	.
chr01	2707345	C	T	N	.	.	N	.	.	Y	4	2,2	T	2	0,2
chr01	2717374	T	C	C	1	0,1	C	1	0,1	C	1	0,1	C	7	0,7
chr01	2717499	C	T	N	.	.	C	1	1,0	C	1	1,0	Y	7	2,5
chr01	2718368	T	C	C	73	0,72	N	.	.	C	32	0,32	C	48	1,47
chr01	2718388	C	T	T	73	0,73	N	.	.	T	32	0,32	T	48	0,48
chr01	2718409	C	T	T	74	0,74	N	.	.	T	32	0,32	T	48	0,48
chr01	2718415	A	G	G	74	0,74	N	.	.	G	32	0,32	G	48	0,48
chr01	2718841	T	G	G	4	0,4	G	1	0,1	G	2	0,2	G	5	0,5
chr01	2718855	A	G	G	4	0,4	G	1	0,1	G	2	0,2	G	5	0,5
chr01	2718862	G	A	A	4	0,4	G	1	1,0	A	2	0,2	A	5	0,5
chr01	2718882	G	A	A	4	0,4	G	1	1,0	A	2	0,2	A	5	0,5
chr01	2718988	G	T	N	.	.	T	2	0,2	K	7	6,1	G	3	3,0
chr01	2719032	T	G	G	5	0,5	G	1	0,1	G	2	0,2	G	3	0,3
chr01	2719065	C	G	G	5	0,5	G	1	0,1	G	2	0,2	G	3	0,3
chr01	2719238	C	T	C	9	9,0	T	2	0,2	C	3	3,0	C	8	8,0
chr01	2727132	C	T	T	1	0,1	N	.	.	N	.	.	Y	3	1,2
chr01	2727818	T	G	T	28	28,0	K	23	2,21	K	25	7,18	K	23	18,5
chr01	2728114	A	G	G	28	0,28	G	23	0,23	G	25	0,24	G	23	0,23
chr01	2728151	G	A	G	28	28,0	R	23	2,21	R	25	7,18	R	23	18,5
chr01	2728211	C	T	C	10	10,0	T	19	0,19	Y	46	24,22	Y	51	38,13
chr01	2728219	A	G	G	10	0,10	G	19	0,18	G	46	0,46	G	51	0,51
chr01	2728514	T	G	G	10	0,10	G	20	0,20	G	46	0,46	G	51	0,51
chr01	2728518	G	A	A	10	0,10	G	20	20,0	R	46	22,24	R	51	13,38
chr01	2728557	A	G	G	10	0,10	G	20	0,20	G	46	0,46	G	51	0,51
chr01	2728627	T	C	C	2	0,2	C	5	0,5	C	3	0,3	C	3	0,3
chr01	2728639	G	A	G	2	2,0	A	5	0,5	R	3	1,2	R	3	2,1
chr01	2728663	C	A	A	2	0,2	C	5	5,0	M	3	2,1	M	3	1,2
chr01	2729037	C	T	T	3	0,3	C	5	5,0	Y	2	1,1	Y	2	1,1
chr01	2729095	G	A	G	3	3,0	A	5	0,5	R	2	1,1	R	3	2,1
chr01	2729116	G	A	G	3	3,0	A	5	0,5	R	2	1,1	R	3	2,1
chr01	2729971	T	C	C	1	0,1	T	2	2,0	Y	9	5,4	Y	5	3,2
chr01	2730159	G	A	N	.	.	N	.	.	R	3	1,2	N	.	.
chr01	2730376	G	A	N	.	.	A	2	0,2	A	5	3,2	N	.	.
chr01	2730473	T	C	N	.	.	N	.	.	C	2	0,2	N	.	.
chr01	2730576	G	A	A	1	0,1	N	.	.	R	6	1,5	R	3	1,2
chr01	2730765	A	G	G	1	0,1	N	.	.	R	6	1,5	R	3	1,2
chr01	2737240	C	T	N	.	.	N	.	.	Y	4	2,2	T	2	0,2
chr01	2739917	C	T	N	.	.	N	.	.	T	1	0,1	T	1	0,1
chr01	2739919	C	T	N	.	.	N	.	.	T	1	0,1	T	1	0,1
chr01	2747151	T	C	N	.	.	C	1	0,1	C	1	0,1	N	.	.
chr01	2747162	A	G	N	.	.	G	1	0,1	G	1	0,1	N	.	.
chr01	2755846	G	C	C	158	0,158	G	170	168,2	S	162	71,91	S	174	47126
chr01	2757142	A	G	G	3	0,3	A	7	7,0	R	15	10,5	R	8	2,6
chr01	2757604	A	G	N	.	.	G	2	0,2	R	4	1,3	R	5	3,2
chr01	2761568	C	T	N	.	.	T	5	0,5	N	.	.	T	1	0,1
chr01	2761569	C	T	N	.	.	T	5	0,5	N	.	.	T	1	0,1
chr01	2761600	G	A	N	.	.	A	5	0,5	N	.	.	A	1	0,1
chr01	2761609	C	T	N	.	.	T	5	0,5	N	.	.	T	1	0,1
chr01	2772795	T	C	C	1	0,1	N	.	.	N	.	.	C	2	0,2
chr01	2772837	G	T	T	1	0,1	N	.	.	N	.	.	T	2	0,2
chr01	2772919	A	T	T	1	0,1	N	.	.	N	.	.	T	2	0,2
chr01	2773010	G	A	A	8	0,8	G	5	5,0	R	4	1,3	R	8	2,6
chr01	2777131	T	C	N	.	.	C	1	0,1	N	.	.	C	2	0,2
chr01	2778342	C	T	C	4	4,0	T	5	0,5	C	3	3,0	C	6	6,0
chr01	2782194	T	C	T	1	1,0	N	.	.	C	1	0,1	C	1	0,1
chr01	2782533	T	A	A	2	0,2	N	.	.	N	.	.	N	.	.
chr01	2782790	A	G	G	2	0,2	N	.	.	G	4	0,4	G	5	0,5
chr01	2783352	T	A	A	17	0,17	A	25	0,25	A	21	0,21	A	19	0,19
chr01	2790853	T	C	N	.	.	N	.	.	C	2	0,2	N	.	.
chr01	2791141	C	T	T	35	0,35	C	9	9,0	Y	15	3,12	Y	20	3,17
chr01	2800049	T	C	N	.	.	C	1	0,1	C	1	0,1	N	.	.
chr01	2806581	G	T	N	.	.	K	3	1,2	T	1	0,1	K	4	1,3
chr01	2821362	C	G	C	53	53,0	G	57	0,57	S	48	24,24	S	52	36,16
chr01	2821722	G	C	G	55	54,1	C	57	0,57	S	48	24,24	S	51	35,16
chr01	2821737	T	C	T	55	55,0	C	57	0,57	Y	48	24,24	Y	51	33,17
chr01	2825324	C	T	N	.	.	Y	4	1,3	Y	4	3,1	Y	3	2,1
chr01	2825388	T	C	N	.	.	Y	4	1,3	Y	4	3,1	Y	3	2,1
chr01	2843115	A	G	A	171	170,1	G	156	1155	R	161	78,83	R	150	107,43
chr01	2850337	A	G	G	57	0,57	G	21	0,21	G	20	0,20	G	36	0,36
chr01	2870728	A	G	A	111	111,0	G	176	9167	R	152	105,46	R	166	108,58
chr01	2898422	T	C	N	.	.	C	1	0,1	C	1	0,1	N	.	.
chr01	2898717	G	C	N	.	.	C	1	0,1	C	1	0,1	N	.	.
chr01	2920609	C	T	T	2	0,2	N	.	.	N	.	.	N	.	.
chr01	2924461	A	G	A	3	3,0	G	1	0,1	R	2	1,1	R	7	5,2
chr01	2924490	G	T	G	3	3,0	T	1	0,1	K	2	1,1	K	7	5,2
chr01	2924615	T	G	T	3	3,0	G	1	0,1	K	2	1,1	K	7	5,2
chr01	2932108	G	A	A	1	0,1	N	.	.	N	.	.	A	2	0,2
chr01	2932163	G	T	T	1	0,1	N	.	.	N	.	.	T	2	0,2
chr01	2932182	C	T	C	1	1,0	N	.	.	N	.	.	T	2	0,2
chr01	2949210	G	A	N	.	.	A	2	0,2	A	3	0,3	A	1	0,1
chr01	2949403	C	G	C	179	179,0	S	4	1,3	C	111	105,6	C	161	158,3
chr01	2951474	G	A	A	98	0,97	G	111	111,0	R	97	47,50	R	124	54,70
chr01	2951549	T	C	T	97	96,1	C	112	0,112	Y	96	50,46	Y	123	70,52
chr01	2951555	A	G	A	97	96,1	G	111	0,111	R	96	50,46	R	123	69,53
chr01	2955806	T	C	T	10	10,0	C	17	9,8	Y	12	10,2	Y	22	18,4
chr01	2959255	A	G	N	.	.	G	1	0,1	N	.	.	G	2	0,2
chr01	2959350	A	G	N	.	.	N	.	.	R	12	3,9	A	6	6,0
chr01	2959473	G	A	N	.	.	N	.	.	R	12	3,9	G	6	6,0
chr01	2959854	A	T	T	4	0,4	T	2	0,2	T	4	0,4	T	3	0,3
chr01	2959912	C	T	C	4	4,0	T	2	0,2	Y	4	1,3	Y	3	2,1
chr01	2962339	T	A	N	.	.	A	29	0,29	A	8	0,8	A	6	0,6
chr01	2962351	C	A	N	.	.	A	28	0,28	A	8	0,8	A	6	0,6
chr01	2962356	T	C	N	.	.	C	28	0,28	C	8	0,8	C	6	0,6
chr01	2963216	T	C	C	7	0,7	T	7	7,0	C	7	1,6	Y	7	5,2
chr01	2970239	G	T	T	2	0,2	N	.	.	N	.	.	T	1	0,1
chr01	2970780	T	C	C	2	0,2	C	1	0,1	N	.	.	N	.	.
chr01	2970838	T	C	C	2	0,2	C	1	0,1	N	.	.	N	.	.
chr01	2970839	A	G	G	2	0,2	A	1	1,0	N	.	.	N	.	.
chr01	2972678	G	T	T	1	0,1	N	.	.	N	.	.	T	1	0,1
chr01	2972753	A	T	T	1	0,1	N	.	.	N	.	.	T	1	0,1
chr01	2972755	C	T	T	1	0,1	N	.	.	N	.	.	T	1	0,1
chr01	2973431	A	G	G	2	0,2	G	1	0,1	G	1	0,1	G	2	0,2
chr01	2973435	C	T	C	2	2,0	T	1	0,1	T	1	0,1	Y	2	1,1
chr01	2973454	G	A	A	2	0,2	G	1	1,0	G	1	1,0	R	2	1,1
chr01	2973467	C	T	C	2	2,0	T	1	0,1	T	1	0,1	Y	2	1,1
chr01	2976264	C	T	T	35	0,35	Y	5	4,1	T	7	0,7	T	8	0,8
chr01	2976301	C	A	A	34	0,34	M	4	3,1	A	2	0,2	A	5	0,5
chr01	2976370	T	C	N	.	.	C	3	0,3	C	2	0,2	N	.	.
chr01	2993860	A	T	N	.	.	T	2	0,2	T	5	0,5	N	.	.
chr01	2993875	G	A	G	1	1,0	A	2	0,2	G	5	5,0	N	.	.
chr01	3004784	A	G	N	.	.	N	.	.	G	2	0,2	N	.	.
chr01	3004785	T	C	N	.	.	N	.	.	C	2	0,2	N	.	.
chr01	3004786	A	G	N	.	.	N	.	.	G	2	0,2	N	.	.
chr01	3004977	T	C	N	.	.	N	.	.	C	2	0,2	N	.	.
chr01	3006077	G	T	N	.	.	T	2	0,2	N	.	.	T	5	0,5
chr01	3006137	T	C	N	.	.	C	2	0,2	N	.	.	C	5	0,5
chr01	3006945	C	T	T	1	0,1	N	.	.	T	2	0,2	T	1	0,1
chr01	3007055	A	G	N	.	.	G	2	0,2	G	2	0,2	G	2	0,2
chr01	3007065	T	A	N	.	.	T	2	2,0	A	2	0,2	A	2	0,2
chr01	3007080	G	A	N	.	.	G	2	2,0	A	2	0,2	A	2	0,2
chr01	3007089	G	A	N	.	.	G	2	2,0	A	2	0,2	A	2	0,2
chr01	3007100	C	T	N	.	.	C	2	2,0	T	2	0,2	T	2	0,2
chr01	3007238	G	A	N	.	.	A	2	0,2	G	3	3,0	G	2	2,0
chr01	3007264	C	T	N	.	.	T	2	0,2	C	3	3,0	C	2	2,0
chr01	3012557	A	T	N	.	.	N	.	.	N	.	.	T	2	0,2
chr01	3022793	T	C	N	.	.	N	.	.	N	.	.	C	2	0,2
chr01	3022804	A	T	N	.	.	N	.	.	N	.	.	T	2	0,2
chr01	3022874	G	A	N	.	.	N	.	.	N	.	.	A	2	0,2
chr01	3058868	T	C	T	1	1,0	C	4	0,4	T	1	1,0	T	1	1,0
chr01	3094162	A	C	A	1	1,0	C	3	0,2	M	2	1,1	M	7	5,1
chr01	3094352	G	T	G	1	1,0	T	3	1,2	K	2	1,1	K	7	6,1
chr01	3096345	G	T	G	3	3,0	T	1	0,1	K	15	9,6	K	12	10,2
chr01	3096432	C	T	C	6	6,0	T	2	0,2	Y	31	19,12	Y	25	21,4
chr01	3096484	G	A	G	3	3,0	A	1	0,1	R	16	10,6	R	13	11,2
chr01	3105643	C	T	C	2	2,0	N	.	.	T	2	0,2	N	.	.
chr01	3105722	A	T	W	6	4,2	N	.	.	W	4	2,2	W	4	1,3
chr01	3105732	T	C	Y	6	4,2	N	.	.	Y	4	2,2	Y	4	1,3
chr01	3106382	C	T	Y	3	1,2	T	1	0,1	C	1	1,0	Y	4	1,3
chr01	3120229	A	G	A	8	8,0	A	14	13,0	A	4	4,0	R	8	6,2
chr01	3122250	A	G	A	1	1,0	G	2	0,2	R	5	2,3	R	2	1,1
chr01	3122274	C	T	C	1	1,0	T	2	0,2	Y	5	2,3	Y	2	1,1
chr01	3122372	T	A	T	1	1,0	A	2	0,2	W	5	2,3	W	2	1,1
chr01	3128065	G	A	G	8	8,0	A	2	0,2	G	1	1,0	R	10	6,4
chr01	3128079	C	T	C	8	8,0	T	2	0,2	C	1	1,0	Y	10	6,4
chr01	3128587	A	G	A	16	16,0	G	9	0,9	A	1	1,0	R	7	2,5
chr01	3130713	G	A	N	.	.	A	7	0,7	A	5	0,5	A	6	0,6
chr01	3130721	C	T	N	.	.	T	8	0,8	T	5	0,5	T	6	0,6
chr01	3131255	C	A	C	1	1,0	A	1	0,1	M	4	2,2	M	3	1,2
chr01	3131472	G	A	G	1	1,0	A	1	0,1	R	4	2,2	R	3	1,2
chr01	3155024	G	A	N	.	.	G	2	2,0	A	2	0,2	G	6	6,0
chr01	3173915	G	T	T	1	0,1	N	.	.	N	.	.	K	2	1,1
chr01	3174002	T	A	A	5	0,5	T	7	7,0	W	6	3,3	W	7	2,5
chr01	3174279	T	C	C	1	0,1	N	.	.	N	.	.	C	1	0,1
chr01	3174411	A	T	T	5	0,5	A	7	7,0	W	4	1,3	W	6	1,5
chr01	3181831	G	A	G	1	1,0	N	.	.	A	2	0,2	R	3	2,1
chr01	3181832	T	A	T	1	1,0	N	.	.	A	2	0,2	W	3	2,1
chr01	3206564	T	C	N	.	.	C	2	0,2	N	.	.	N	.	.
chr01	3228300	A	G	N	.	.	N	.	.	G	1	0,1	G	1	0,1
chr01	3228308	G	T	N	.	.	N	.	.	T	1	0,1	T	1	0,1
chr01	3228309	A	G	N	.	.	N	.	.	G	1	0,1	G	1	0,1
chr01	3232255	G	A	A	10	0,10	N	.	.	N	.	.	A	4	0,4
chr01	3233761	A	C	C	7	0,7	M	2	1,1	C	1	0,1	C	1	0,1
chr01	3234878	T	C	C	2	0,2	N	.	.	C	1	0,1	T	1	1,0
chr01	3249969	T	G	G	87	0,87	G	73	0,73	G	84	0,84	G	79	0,78
chr01	3250322	A	G	G	87	0,87	G	71	0,71	G	84	1,83	G	80	1,79
chr01	3258256	C	T	T	2	0,2	N	.	.	N	.	.	T	1	0,1
chr01	3284634	G	A	N	.	.	A	3	0,3	A	3	0,3	A	6	0,6
chr01	3294681	C	T	T	3	0,3	C	2	2,0	N	.	.	Y	4	2,2
chr01	3294699	A	G	G	3	0,3	G	2	0,2	N	.	.	G	4	0,4
chr01	3294708	C	A	C	3	3,0	A	2	0,2	N	.	.	M	4	2,2
chr01	3294713	C	T	T	3	0,3	C	2	2,0	N	.	.	Y	4	2,2
chr01	3294718	C	A	A	3	0,3	C	2	2,0	N	.	.	M	4	2,2
chr01	3324179	A	T	N	.	.	N	.	.	T	4	1,3	N	.	.
chr01	3331614	A	C	C	39	0,39	A	36	34,2	M	32	12,20	M	57	11,46
chr01	3331660	C	T	T	31	0,31	Y	33	30,3	Y	25	9,16	Y	45	8,37
chr01	3343790	C	T	N	.	.	N	.	.	N	.	.	T	2	0,2
chr01	3343856	T	G	N	.	.	T	1	1,0	N	.	.	G	2	0,2
chr01	3344649	C	T	T	1	0,1	N	.	.	N	.	.	T	1	0,1
chr01	3344672	C	T	T	1	0,1	N	.	.	N	.	.	T	1	0,1
chr01	3344704	A	G	G	1	0,1	N	.	.	N	.	.	G	1	0,1
chr01	3350724	G	A	A	2	0,2	G	10	10,0	N	.	.	N	.	.
chr01	3350782	T	C	C	1	0,1	N	.	.	N	.	.	Y	2	1,1
chr01	3351044	A	G	G	1	0,1	N	.	.	N	.	.	R	2	1,1
chr01	3351060	G	A	A	1	0,1	N	.	.	N	.	.	A	1	0,1
chr01	3351068	G	A	A	1	0,1	N	.	.	N	.	.	A	1	0,1
chr01	3351071	A	G	G	1	0,1	N	.	.	N	.	.	G	1	0,1
chr01	3351072	T	C	C	1	0,1	N	.	.	N	.	.	C	1	0,1
chr01	3351085	C	T	T	1	0,1	N	.	.	N	.	.	T	1	0,1
chr01	3355291	G	A	A	22	0,22	G	14	14,0	R	11	6,5	R	20	6,14
chr01	3355319	G	T	T	22	0,22	G	14	14,0	K	11	6,5	K	20	6,14
chr01	3371265	T	C	C	43	0,43	C	29	0,29	C	30	0,30	C	57	0,57
chr01	3583623	T	C	N	.	.	C	1	0,1	C	1	0,1	C	5	0,5
chr01	3673154	T	C	C	2	0,2	C	3	0,3	C	2	0,2	C	3	0,3
chr01	3673326	A	G	G	2	0,2	G	6	0,6	G	2	0,2	G	3	0,3
chr01	3673333	G	T	T	2	0,2	T	6	0,6	T	2	0,2	T	3	0,3
chr01	3673371	C	A	A	2	0,2	A	6	0,6	A	2	0,2	A	3	0,3
chr01	3673373	A	T	T	2	0,2	T	6	0,6	T	2	0,2	T	3	0,3
chr01	3673381	G	A	A	2	0,2	A	6	0,6	A	2	0,2	A	3	0,3
chr01	3706046	G	C	N	.	.	C	2	0,2	N	.	.	N	.	.
chr01	3706094	C	T	N	.	.	T	2	0,2	N	.	.	N	.	.
chr01	3706389	G	A	N	.	.	A	2	0,2	N	.	.	N	.	.
chr01	3729464	T	C	N	.	.	N	.	.	C	2	0,2	C	1	0,1
chr01	3730864	G	T	N	.	.	T	8	0,8	T	9	0,9	T	8	0,8
chr01	3730868	G	A	N	.	.	A	8	0,8	A	9	0,9	A	8	0,8
chr01	3730877	C	T	N	.	.	T	8	0,8	T	9	0,9	T	8	0,8
chr01	3730916	C	T	N	.	.	T	8	0,8	T	9	0,9	T	8	0,8
chr01	3730917	C	A	N	.	.	A	8	0,8	A	9	0,9	A	8	0,8
chr01	3731257	G	T	N	.	.	T	7	0,7	T	9	0,9	T	8	0,8
chr01	3731262	T	C	N	.	.	C	7	0,6	C	9	0,9	C	8	0,8
chr01	3731276	A	G	N	.	.	G	8	0,8	G	9	0,9	G	8	0,8
chr01	3731283	C	T	N	.	.	Y	8	6,2	Y	9	5,4	Y	8	6,2
chr01	3731290	G	A	N	.	.	A	8	0,8	A	9	0,9	A	8	0,8
chr01	3731309	T	C	N	.	.	C	8	0,8	C	9	0,9	C	8	0,8
chr01	3731313	C	A	N	.	.	M	8	2,6	M	9	4,5	M	8	2,6
chr01	3731320	C	T	N	.	.	T	7	0,7	T	9	0,9	T	8	0,8
chr01	3731324	C	A	N	.	.	A	7	0,7	A	9	0,9	A	8	0,8
chr01	3731329	T	G	N	.	.	G	7	0,7	G	9	0,9	G	8	0,8
chr01	3731623	G	A	A	4	0,4	N	.	.	A	4	0,4	A	10	0,10
chr01	3735408	A	C	C	38	0,38	C	24	0,24	C	25	0,25	C	17	0,17
chr01	3735487	C	T	T	40	0,40	T	26	0,26	T	26	0,26	T	17	0,17
chr01	3735580	C	G	G	1	0,1	G	1	0,1	N	.	.	G	3	0,3
chr01	3735590	T	C	C	1	0,1	C	1	0,1	N	.	.	C	3	0,3
chr01	3735863	A	G	G	1	0,1	G	1	0,1	N	.	.	G	3	0,3
chr01	3736549	A	G	N	.	.	G	2	0,2	G	2	0,2	N	.	.
chr01	3737546	T	C	C	1	0,1	N	.	.	C	6	0,6	C	3	0,3
chr01	3738149	G	T	T	14	0,14	T	22	0,22	T	14	0,14	T	23	0,23
chr01	3738286	T	C	C	1	0,1	N	.	.	C	5	0,5	C	1	0,1
chr01	3738320	C	T	T	1	0,1	N	.	.	Y	5	2,3	T	1	0,1
chr01	3738529	G	A	A	1	0,1	N	.	.	A	5	0,5	A	1	0,1
chr01	3738578	T	G	G	1	0,1	N	.	.	G	5	0,5	G	1	0,1
chr01	3740135	C	T	T	172	0,172	T	155	3152	T	169	0,168	T	179	2177
chr01	3740179	C	T	T	172	1171	T	154	0,154	T	169	0,168	T	179	0,179
chr01	3740626	T	G	N	.	.	G	2	0,2	G	2	0,2	N	.	.
chr01	3740782	C	T	T	62	0,62	T	63	0,63	T	49	0,49	T	82	0,82
chr01	3740784	C	A	A	62	0,61	A	63	0,63	A	49	0,49	A	82	0,82
chr01	3741144	G	C	C	62	1,61	C	63	0,63	C	48	0,48	C	79	0,79
chr01	3741292	G	A	A	1	0,1	N	.	.	A	2	0,2	A	4	0,4
chr01	3741315	A	G	G	1	0,1	N	.	.	G	2	0,2	G	4	0,4
chr01	3741379	C	A	A	1	0,1	N	.	.	A	2	0,2	A	4	0,4
chr01	3741383	A	T	T	1	0,1	N	.	.	T	2	0,2	T	4	0,4
chr01	3741532	A	G	G	1	0,1	G	1	0,1	G	1	0,1	N	.	.
chr01	3741543	T	G	G	1	0,1	G	1	0,1	G	1	0,1	N	.	.
chr01	3741559	C	T	N	.	.	T	2	0,2	T	2	0,2	T	1	0,1
chr01	3741802	T	A	N	.	.	A	2	0,2	A	2	0,2	A	1	0,1
chr01	3741890	C	A	A	42	0,42	A	35	0,35	A	25	0,25	A	30	0,30
chr01	3742005	C	A	N	.	.	A	1	0,1	A	3	0,3	A	1	0,1
chr01	3742020	C	T	N	.	.	T	1	0,1	T	3	0,3	T	1	0,1
chr01	3742507	T	C	C	1	0,1	N	.	.	C	4	0,4	C	5	0,5
chr01	3742549	T	C	N	.	.	N	.	.	C	2	0,2	C	3	0,3
chr01	3742633	G	A	N	.	.	A	3	0,3	A	4	0,4	A	4	0,4
chr01	3742634	C	A	N	.	.	A	3	0,3	A	4	0,4	A	4	0,4
chr01	3742635	T	C	N	.	.	C	3	0,3	C	4	0,4	C	4	0,4
chr01	3742636	G	T	N	.	.	T	3	0,3	T	4	0,4	T	4	0,4
chr01	3742643	T	C	N	.	.	C	3	0,3	C	4	0,4	C	4	0,4
chr01	3742644	A	G	N	.	.	G	3	0,3	G	4	0,4	G	4	0,4
chr01	3742647	T	G	N	.	.	G	3	0,3	G	4	0,4	G	4	0,4
chr01	3742658	A	G	N	.	.	G	3	0,3	G	4	0,4	G	4	0,4
chr01	3742668	A	C	N	.	.	C	3	0,3	C	4	0,4	C	4	0,4
chr01	3742804	C	A	N	.	.	A	4	0,4	A	5	0,5	A	4	0,4
chr01	3742875	T	C	N	.	.	C	4	0,4	C	5	0,5	C	4	0,4
chr01	3748456	C	G	N	.	.	G	2	0,2	G	3	0,3	G	1	0,1
chr01	3748472	C	A	N	.	.	C	2	2,0	M	3	1,2	A	1	0,1
chr01	3748755	T	C	N	.	.	C	1	0,1	N	.	.	C	1	0,1
chr01	3763576	C	G	N	.	.	G	1	0,1	N	.	.	G	1	0,1
chr01	3763943	A	T	N	.	.	T	1	0,1	N	.	.	T	1	0,1
chr01	3769410	T	A	N	.	.	N	.	.	A	2	0,2	N	.	.
chr01	3769499	A	G	N	.	.	N	.	.	G	4	0,4	N	.	.
chr01	3793352	C	T	T	1	0,1	N	.	.	T	1	0,1	T	2	0,2
chr01	3815710	G	A	A	1	0,1	N	.	.	A	1	0,1	N	.	.
chr01	3818756	T	C	C	1	0,1	N	.	.	C	2	0,2	C	1	0,1
chr01	3820477	C	T	T	2	0,2	N	.	.	N	.	.	T	5	0,5
chr01	3820529	A	G	G	4	0,4	N	.	.	N	.	.	G	10	0,10
chr01	3825376	T	A	A	4	0,4	T	3	3,0	W	5	3,2	W	4	3,1
chr01	3825539	C	A	A	4	0,4	C	3	3,0	M	5	3,2	M	4	3,1
chr01	3825562	A	G	G	4	0,4	A	3	3,0	R	5	3,2	A	4	3,1
chr01	3827419	G	A	A	1	0,1	N	.	.	A	3	0,3	A	2	0,2
chr01	3827553	T	C	C	1	0,1	N	.	.	C	4	0,4	C	2	0,2
chr01	3829294	G	A	N	.	.	G	1	1,0	R	5	3,2	R	5	2,3
chr01	3829376	T	G	G	3	0,3	T	1	1,0	N	.	.	K	3	1,2
chr01	3829555	G	C	C	3	0,3	G	1	1,0	N	.	.	S	3	1,2
chr01	3830001	T	G	G	18	0,18	T	19	18,0	K	15	7,8	K	19	3,16
chr01	3831556	T	G	N	.	.	N	.	.	N	.	.	G	3	0,3
chr01	3832668	G	C	C	1	0,1	N	.	.	G	1	1,0	C	2	0,2
chr01	3832714	A	G	G	1	0,1	N	.	.	A	1	1,0	G	2	0,2
chr01	3838694	T	C	C	2	0,2	N	.	.	C	8	0,8	C	8	0,8
chr01	3839559	T	C	C	5	0,5	T	4	4,0	Y	7	4,3	Y	5	3,2
chr01	3841613	C	A	N	.	.	A	1	0,1	A	1	0,1	N	.	.
chr01	3875133	C	T	N	.	.	N	.	.	T	1	0,1	T	1	0,1
chr01	3875135	C	T	N	.	.	N	.	.	T	1	0,1	T	1	0,1
chr01	3875147	T	C	N	.	.	N	.	.	C	1	0,1	C	1	0,1
chr01	3876330	C	A	A	2	0,2	N	.	.	A	1	0,1	N	.	.
chr01	3876339	A	T	T	2	0,2	N	.	.	T	1	0,1	N	.	.
chr01	3876356	A	G	G	2	0,2	N	.	.	G	1	0,1	N	.	.
chr01	3920096	G	A	A	4	0,4	N	.	.	A	6	0,6	A	6	0,6
chr01	3920122	T	C	C	4	0,4	N	.	.	C	6	0,6	C	6	0,6
chr01	3920164	G	A	A	4	0,4	N	.	.	A	6	0,6	A	6	0,6
chr01	3934881	G	T	T	25	0,25	G	14	14,0	K	14	7,6	K	13	5,8
chr01	3935345	A	G	G	4	0,4	N	.	.	A	2	2,0	R	4	2,2
chr01	3939058	G	A	A	2	0,2	N	.	.	R	6	4,2	A	2	0,2
chr01	3939106	C	T	T	2	0,2	N	.	.	Y	6	4,2	T	2	0,2
chr01	3952714	A	C	C	1	0,1	N	.	.	A	1	1,0	M	4	2,2
chr01	3952852	C	T	T	1	0,1	N	.	.	C	1	1,0	Y	4	2,2
chr01	3952875	C	T	T	1	0,1	N	.	.	C	1	1,0	Y	4	2,2
chr01	3952889	C	T	T	1	0,1	N	.	.	C	1	1,0	Y	4	2,2
chr01	3961419	A	G	G	4	0,4	A	2	2,0	R	6	2,4	R	12	6,6
chr01	3962728	G	A	N	.	.	N	.	.	G	1	1,0	R	3	1,2
chr01	3982513	T	C	C	2	0,2	N	.	.	N	.	.	N	.	.
chr01	3984088	A	G	G	81	0,81	A	68	68,0	R	97	26,71	R	92	18,73
chr01	3986125	T	C	N	.	.	N	.	.	C	2	0,2	C	1	0,1
chr01	3986237	T	A	N	.	.	N	.	.	A	2	0,2	A	1	0,1
chr01	3995509	A	G	N	.	.	N	.	.	A	2	2,0	R	3	1,2
chr01	3995545	T	C	N	.	.	N	.	.	T	4	4,0	Y	6	2,4
chr01	4002801	G	A	A	1	0,1	N	.	.	N	.	.	A	2	0,2
chr01	4002896	C	T	T	3	0,3	C	2	2,0	N	.	.	Y	4	1,3
chr01	4002933	A	G	G	3	0,3	A	2	2,0	N	.	.	R	4	1,3
chr01	4013034	G	T	T	2	0,2	N	.	.	T	6	0,6	K	6	2,4
chr01	4013037	G	A	A	2	0,2	N	.	.	A	6	0,6	R	6	2,4
chr01	4017138	A	G	N	.	.	A	2	2,0	G	2	0,2	G	1	0,1
chr01	4017445	C	T	N	.	.	C	2	2,0	Y	5	3,2	T	2	0,2
chr01	4017891	T	G	G	32	0,32	T	51	49,1	K	36	22,14	K	56	26,30
chr01	4017957	G	A	A	30	0,30	G	51	49,1	R	36	22,14	R	56	26,30
chr01	4018015	G	A	N	.	.	N	.	.	R	3	2,1	R	2	1,1
chr01	4018055	A	G	N	.	.	N	.	.	R	4	2,2	R	2	1,1
chr01	4018339	T	C	N	.	.	N	.	.	N	.	.	C	2	0,2
chr01	4018660	T	C	N	.	.	N	.	.	N	.	.	C	2	0,2
chr01	4020215	A	C	C	2	0,2	A	1	1,0	C	2	0,2	M	10	6,4
chr01	4020477	C	T	T	2	0,2	C	1	1,0	T	2	0,2	Y	9	5,4
chr01	4022857	A	G	G	1	0,1	A	1	1,0	A	1	1,0	G	4	0,4
chr01	4025288	A	C	C	109	0,109	C	2	0,2	C	46	0,46	C	78	0,78
chr01	4074446	T	G	G	1	0,1	T	2	2,0	G	1	0,1	N	.	.
chr01	4074500	C	A	C	1	1,0	A	2	0,2	C	1	1,0	N	.	.
chr01	4074971	A	G	R	3	2,1	A	15	15,0	R	13	12,1	R	10	8,2
chr01	4079343	G	C	S	250	161,88	G	250	247,3	S	250	212,37	S	250	187,63
chr01	4079664	C	A	M	250	169,80	C	250	247,2	M	250	215,34	M	250	210,39
chr01	4079808	A	G	N	.	.	G	2	0,2	R	5	1,4	G	5	0,5
chr01	4091897	C	T	T	1	0,1	C	1	1,0	Y	7	5,2	Y	7	6,1
chr01	4092279	C	T	T	1	0,1	C	3	3,0	T	1	0,1	Y	3	2,1
chr01	4092412	T	C	T	2	2,0	C	2	0,2	T	3	3,0	Y	5	3,2
chr01	4092414	A	G	A	2	2,0	G	2	0,2	A	3	3,0	R	5	3,2
chr01	4102708	G	A	A	4	0,4	A	1	0,1	A	2	0,2	A	1	0,1
chr01	4106115	G	A	R	65	47,18	G	51	51,0	R	49	38,11	R	58	42,16
chr01	4106616	C	A	A	1	0,1	N	.	.	N	.	.	A	1	0,1
chr01	4115546	T	C	Y	6	3,3	C	2	0,2	Y	8	5,3	C	4	0,4
chr01	4141700	A	G	A	250	249,1	R	250	161,89	R	250	208,41	R	250	224,26
chr01	4145988	T	C	C	1	0,1	N	.	.	C	1	0,1	N	.	.
chr01	4145990	G	A	A	1	0,1	N	.	.	A	1	0,1	N	.	.
chr01	4146192	C	T	Y	31	16,15	C	7	7,0	Y	9	6,3	Y	17	13,4
chr01	4155758	T	G	G	2	0,2	T	2	2,0	K	13	11,2	K	8	6,2
chr01	4155834	C	T	Y	3	1,2	C	3	3,0	Y	23	19,4	Y	13	11,2
chr01	4158337	C	T	Y	11	3,8	Y	8	1,7	T	8	0,8	Y	16	7,9
chr01	4158563	A	T	A	11	11,0	W	8	5,3	A	9	9,0	A	16	15,1
chr01	4161801	G	A	G	1	1,0	A	2	0,2	R	6	3,3	G	3	3,0
chr01	4213958	C	A	A	1	0,1	N	.	.	N	.	.	A	1	0,1
chr01	4215069	G	A	A	1	0,1	G	1	1,0	A	2	0,2	A	1	0,1
chr01	4215070	C	A	A	1	0,1	C	1	1,0	A	2	0,2	A	1	0,1
chr01	4215117	G	A	A	1	0,1	G	1	1,0	A	2	0,2	A	1	0,1
chr01	4255652	G	A	R	13	9,4	G	4	4,0	G	6	6,0	G	13	13,0
chr01	4259330	T	C	C	6	3,3	Y	36	23,13	Y	34	16,18	Y	13	8,5
chr01	4261990	C	T	T	8	3,5	T	9	2,7	T	9	3,5	T	10	3,7
chr01	4262011	C	T	T	8	3,5	T	9	2,7	T	9	3,6	T	10	2,7
chr01	4285652	G	C	C	1	0,1	C	1	0,1	N	.	.	C	2	0,2
chr01	4293620	A	G	N	.	.	N	.	.	G	1	0,1	G	2	0,2
chr01	4320189	G	A	N	.	.	N	.	.	A	1	0,1	A	1	0,1
chr01	4333515	C	T	T	2	0,2	N	.	.	N	.	.	N	.	.
chr01	4333858	C	T	T	2	0,2	N	.	.	N	.	.	N	.	.
chr01	4345309	G	A	A	1	0,1	N	.	.	A	4	0,4	A	1	0,1
chr01	4345517	G	T	T	27	0,27	T	15	0,15	T	10	0,10	T	17	0,17
chr01	4345531	T	C	C	27	0,27	C	15	0,15	C	10	0,10	C	17	0,17
chr01	4345825	G	A	A	27	0,27	A	15	0,15	A	10	0,10	A	17	0,17
chr01	4345826	A	C	C	27	0,27	C	15	0,15	C	10	0,10	C	17	0,17
chr01	4348119	G	T	T	3	0,3	T	3	0,3	T	7	0,7	T	5	0,5
chr01	4348133	A	G	G	3	0,3	G	3	0,3	G	7	0,7	G	5	0,5
chr01	4348386	T	C	C	3	0,3	C	3	0,3	C	7	0,7	C	5	0,5
chr01	4348396	T	C	C	3	0,3	C	3	0,3	C	7	0,7	C	5	0,5
chr01	4350779	A	G	G	1	0,1	N	.	.	G	3	0,3	G	7	0,7
chr01	4350781	T	C	C	1	0,1	N	.	.	C	3	0,3	C	7	0,7
chr01	4350843	C	T	T	2	0,2	N	.	.	Y	6	4,2	Y	14	4,10
chr01	4352209	T	C	C	1	0,1	N	.	.	C	1	0,1	C	2	0,2
chr01	4352214	C	T	T	1	0,1	N	.	.	T	1	0,1	T	2	0,2
chr01	4352533	A	G	G	1	0,1	N	.	.	G	1	0,1	G	2	0,2
chr01	4352565	C	T	T	1	0,1	N	.	.	T	1	0,1	T	2	0,2
chr01	4352670	C	T	T	1	0,1	T	1	0,1	T	5	0,5	T	1	0,1
chr01	4352819	G	A	A	1	0,1	A	1	0,1	A	5	0,5	A	1	0,1
chr01	4355784	A	G	G	2	0,2	N	.	.	N	.	.	G	1	0,1
chr01	4355808	C	T	T	2	0,2	N	.	.	N	.	.	T	1	0,1
chr01	4357128	G	A	N	.	.	N	.	.	N	.	.	A	2	0,2
chr01	4357175	A	G	N	.	.	N	.	.	N	.	.	G	2	0,2
chr01	4357195	C	A	N	.	.	N	.	.	N	.	.	A	2	0,2
chr01	4358747	T	C	N	.	.	N	.	.	N	.	.	C	3	0,3
chr01	4359891	C	T	C	3	3,0	N	.	.	Y	9	5,4	C	1	1,0
chr01	4360042	T	C	C	3	0,3	N	.	.	C	7	0,7	C	1	0,1
chr01	4360059	T	C	C	3	0,3	N	.	.	C	7	0,7	C	1	0,1
chr01	4360093	T	C	C	3	0,3	N	.	.	C	7	0,7	C	1	0,1
chr01	4360127	G	C	C	1	0,1	N	.	.	C	5	0,5	C	4	0,4
chr01	4361932	T	C	N	.	.	N	.	.	C	1	0,1	C	1	0,1
chr01	4363331	C	A	A	2	0,2	N	.	.	A	2	0,2	A	5	0,5
chr01	4363346	T	G	G	2	0,2	N	.	.	G	2	0,2	G	5	0,5
chr01	4381778	A	T	N	.	.	T	3	0,3	T	4	0,4	T	6	0,6
chr01	4381835	A	G	N	.	.	G	3	0,3	G	4	0,4	G	6	0,6
chr01	4381881	C	T	N	.	.	T	2	0,2	T	1	0,1	N	.	.
chr01	4388059	T	C	C	2	0,2	N	.	.	C	8	1,7	C	3	1,2
chr01	4388357	C	T	T	45	0,45	T	16	0,16	T	37	0,37	T	34	0,34
chr01	4388394	T	A,G	R	62	0,17,45	G	17	0,1,16	R	53	0,16,37	R	41	0,7,34
chr01	4388748	T	C	C	41	0,41	C	9	0,9	C	20	0,20	C	15	0,15
chr01	4390821	C	T	T	2	0,2	N	.	.	T	1	0,1	N	.	.
chr01	4390903	G	C	C	2	0,2	N	.	.	C	1	0,1	N	.	.
chr01	4390979	T	C	N	.	.	C	2	0,2	N	.	.	N	.	.
chr01	4391348	C	T	N	.	.	T	2	0,2	N	.	.	N	.	.
chr01	4393718	T	C	C	1	0,1	C	3	0,3	C	3	0,3	C	2	0,2
chr01	4393728	T	C	C	1	0,1	C	3	0,3	C	3	0,3	C	2	0,2
chr01	4393856	A	G	G	3	0,3	N	.	.	G	3	0,3	G	2	0,2
chr01	4393907	C	T	T	6	0,6	N	.	.	T	6	0,6	T	4	0,4
chr01	4393930	C	T	T	6	0,6	N	.	.	T	6	0,6	T	4	0,4
chr01	4395084	A	G	G	3	0,3	G	1	0,1	G	8	0,8	N	.	.
chr01	4395094	A	G	G	3	0,3	G	1	0,1	G	8	0,8	N	.	.
chr01	4395110	G	A	A	3	0,3	A	1	0,1	A	8	0,8	N	.	.
chr01	4395218	T	C	C	33	0,33	C	18	0,18	C	22	0,22	C	26	0,26
chr01	4395224	C	T	T	33	0,33	T	18	0,18	T	22	0,22	T	26	0,26
chr01	4395547	T	C	C	33	0,33	C	18	0,18	C	22	0,22	C	26	0,26
chr01	4395574	G	A	A	33	0,33	A	18	0,18	A	22	0,22	A	26	0,26
chr01	4395582	G	A	A	33	0,33	G	18	18,0	R	22	9,12	R	26	2,24
chr01	4395605	C	A	A	33	0,33	A	18	0,18	A	22	0,22	A	26	0,26
chr01	4401140	G	C	C	45	1,44	C	14	0,14	C	18	0,18	C	23	0,23
chr01	4406473	C	A	M	3	2,1	N	.	.	M	5	3,2	M	4	3,1
chr01	4406474	C	G	S	3	1,2	N	.	.	S	5	1,4	S	4	2,2
chr01	4406556	C	T	Y	6	4,2	N	.	.	Y	10	6,4	Y	8	6,2
chr01	4408985	C	A	A	4	0,4	N	.	.	N	.	.	N	.	.
chr01	4420607	A	C	C	1	0,1	C	2	0,2	C	1	0,1	C	1	0,1
chr01	4447698	T	A	W	11	6,5	T	1	1,0	W	17	12,5	W	14	11,3
chr01	4471067	G	A	A	3	0,3	N	.	.	A	5	0,5	A	5	0,5
chr01	4471080	A	G	G	3	0,3	N	.	.	G	5	0,5	G	5	0,5
chr01	4474542	G	A	G	2	2,0	G	4	4,0	R	8	5,3	R	11	7,4
chr01	4483037	C	A	A	2	0,2	A	1	0,1	C	4	4,0	C	10	10,0
chr01	4483117	G	T	T	2	0,2	G	1	1,0	G	4	4,0	G	10	10,0
chr01	4483178	A	C	N	.	.	C	1	0,1	N	.	.	C	1	0,1
chr01	4483449	G	T	T	2	0,2	T	2	0,2	N	.	.	T	1	0,1
chr01	4485415	T	C	C	42	1,41	C	20	0,20	C	25	0,25	C	33	1,32
chr01	4485423	T	A	A	41	1,40	A	20	0,20	A	23	0,23	A	32	1,31
chr01	4485427	C	G	G	41	1,40	G	20	0,20	G	23	0,23	G	32	1,31
chr01	4505092	C	T	T	5	0,5	T	1	0,1	T	6	0,6	T	9	0,9
chr01	4505138	T	C	C	3	0,3	C	1	0,1	C	6	0,6	C	9	0,9
chr01	4505141	G	A	A	3	0,3	A	1	0,1	A	6	0,6	A	9	0,9
chr01	4505156	C	T	T	3	0,3	T	1	0,1	T	6	0,6	T	9	0,9
chr01	4505161	A	G	G	3	0,3	G	1	0,1	G	6	0,6	G	9	0,9
chr01	4505429	T	A	A	5	0,5	A	1	0,1	A	6	0,6	A	9	0,9
chr01	4505442	C	G	G	5	0,5	G	1	0,1	G	6	0,6	G	9	0,9
chr01	4505447	A	T	T	5	0,5	T	1	0,1	T	6	0,6	T	9	0,9
chr01	4505466	T	C	C	5	0,5	C	1	0,1	C	6	0,6	C	9	0,9
chr01	4505476	T	G	G	5	0,5	G	1	0,1	G	6	0,6	G	9	0,9
chr01	4514464	C	A	M	27	10,17	C	17	17,0	M	14	8,6	M	26	6,20
chr01	4644691	C	T	N	.	.	T	2	0,2	Y	2	1,1	N	.	.
chr01	4644700	A	G	N	.	.	G	2	0,2	R	2	1,1	N	.	.
chr01	4644715	C	T	N	.	.	T	2	0,2	Y	2	1,1	N	.	.
chr01	4644724	T	A	N	.	.	A	2	0,2	W	2	1,1	T	1	1,0
chr01	4644725	C	T	N	.	.	T	2	0,2	Y	2	1,1	C	1	1,0
chr01	4644739	G	T	T	3	0,3	T	2	0,2	K	2	1,1	G	1	1,0
chr01	4644740	A	T	T	3	0,3	T	2	0,2	W	2	1,1	A	1	1,0
chr01	4644779	T	C	C	3	0,3	C	2	0,2	Y	2	1,1	T	1	1,0
chr01	4644802	A	G	G	3	0,3	N	.	.	A	1	1,0	A	1	1,0
chr01	4644995	C	A	A	3	0,3	A	2	0,2	M	3	1,2	C	1	1,0
chr01	4645002	T	C	C	3	0,3	C	2	0,2	Y	3	1,2	T	1	1,0
chr01	4645039	A	G	G	3	0,3	G	2	0,2	R	3	1,2	A	1	1,0
chr01	4645050	C	T	T	3	0,3	T	2	0,2	Y	3	1,2	C	1	1,0
chr01	4662355	A	G	G	24	0,24	A	58	58,0	R	61	34,26	R	40	13,27
chr01	4662450	C	T	C	1	1,0	N	.	.	Y	3	1,2	Y	2	1,1
chr01	4725766	G	A	G	1	1,0	A	1	0,1	A	1	0,1	R	2	1,1
chr01	4797423	C	T	N	.	.	C	5	5,0	Y	7	2,5	Y	7	4,3
chr01	4798669	A	G	N	.	.	G	1	0,1	N	.	.	G	3	0,3
chr01	4815277	A	G	G	8	0,8	G	14	0,14	G	10	0,10	G	1	0,1
chr01	4821633	C	A	A	110	0,110	A	71	0,71	A	54	0,54	A	79	0,79
chr01	4821639	A	G	G	110	0,110	G	71	0,71	G	54	0,54	G	79	0,79
chr01	4821651	A	T	T	110	0,110	T	71	0,71	T	54	0,54	T	79	0,79
chr01	4848403	A	C	N	.	.	A	1	1,0	A	3	3,0	M	6	4,2
chr01	4868475	A	T	A	1	1,0	T	3	0,3	T	1	0,1	W	4	2,2
chr01	4876758	C	T	N	.	.	T	4	0,4	T	1	0,1	N	.	.
chr01	4877079	C	T	N	.	.	T	4	0,4	T	1	0,1	N	.	.
chr01	4895727	A	G	N	.	.	G	1	0,1	N	.	.	G	1	0,1
chr01	4900608	C	T	N	.	.	T	2	0,2	N	.	.	N	.	.
chr01	4900609	T	A	N	.	.	A	2	0,2	N	.	.	N	.	.
chr01	4900662	C	T	N	.	.	T	2	0,2	N	.	.	N	.	.
chr01	4902136	A	G	A	18	18,0	G	23	0,23	R	31	15,16	R	45	21,24
chr01	4902424	T	C	T	19	19,0	C	22	0,22	Y	31	15,16	Y	44	21,23
chr01	4902501	C	T	C	19	19,0	T	21	0,21	Y	31	15,16	Y	44	21,23
chr01	4913242	C	T	C	16	16,0	T	14	0,14	Y	13	5,8	Y	16	12,4
chr01	4957508	T	C	C	1	0,1	C	4	0,4	C	6	0,6	C	4	0,4
chr01	4957544	A	T	T	1	0,1	T	4	0,4	T	6	0,6	T	4	0,4
chr01	4957710	T	C	N	.	.	C	4	0,4	C	6	0,6	C	4	0,4
chr01	4957716	C	T	T	1	0,1	T	4	0,4	T	6	0,6	T	4	0,4
chr01	4978100	A	C	C	4	0,4	C	3	0,3	C	3	0,3	C	7	0,7
chr01	4978236	T	C	C	4	0,4	C	3	0,3	C	3	0,3	C	7	0,7
chr01	4978502	T	A	A	3	0,3	A	1	0,1	N	.	.	N	.	.
chr01	4978570	C	A	N	.	.	A	1	0,1	A	1	0,1	A	3	0,3
chr01	4979265	C	T	T	8	0,8	T	11	0,11	T	12	0,12	T	16	0,16
chr01	4988027	T	C	C	1	0,1	N	.	.	C	2	0,2	N	.	.
chr01	5001744	G	T	T	2	0,2	T	1	0,1	T	1	0,1	T	1	0,1
chr01	5001745	C	G	G	2	0,2	G	1	0,1	G	1	0,1	G	1	0,1
chr01	5013092	G	A	A	6	0,6	A	6	0,6	A	9	0,9	A	11	0,11
chr01	5013108	C	T	T	6	0,6	T	6	0,6	T	9	0,9	T	11	0,11
chr01	5013117	A	G	G	6	0,6	G	6	0,6	G	9	0,9	G	11	0,11
chr01	5013135	G	A	A	6	0,6	A	6	0,6	A	9	0,9	A	11	0,11
chr01	5023669	A	G	G	1	0,1	N	.	.	G	1	0,1	A	1	1,0
chr01	5053861	A	G	N	.	.	N	.	.	R	3	1,2	R	3	1,2
chr01	5053923	A	G	N	.	.	N	.	.	R	2	1,1	G	1	0,1
chr01	5053969	A	G	N	.	.	A	1	1,0	R	5	3,2	G	2	0,2
chr01	5053975	A	G	N	.	.	A	1	1,0	R	5	3,2	G	2	0,2
chr01	5054029	A	C	N	.	.	A	1	1,0	M	3	2,1	C	1	0,1
chr01	5054104	C	T	C	1	1,0	T	3	0,3	N	.	.	Y	3	2,1
chr01	5054115	A	C	C	1	0,1	A	3	3,0	N	.	.	C	3	0,3
chr01	5054518	C	T	N	.	.	C	5	5,0	Y	2	1,1	T	3	0,3
chr01	5054615	G	A	N	.	.	G	6	6,0	R	2	1,1	A	3	0,3
chr01	5054622	G	T	N	.	.	G	6	6,0	K	2	1,1	T	3	0,3
chr01	5064796	G	A	A	2	0,2	N	.	.	N	.	.	N	.	.
chr01	5065174	C	T	T	2	0,2	N	.	.	N	.	.	N	.	.
chr01	5073275	T	C	T	28	27,1	C	10	0,10	C	7	0,6	Y	13	9,4
chr01	5073284	C	T	C	28	26,1	T	10	0,10	T	7	0,7	Y	14	9,5
chr01	5076468	T	C	C	1	0,1	C	1	0,1	C	1	0,1	C	3	0,3
chr01	5107343	C	T	T	1	0,1	N	.	.	N	.	.	T	2	0,2
chr01	5107493	C	T	N	.	.	N	.	.	T	4	0,4	N	.	.
chr01	5108075	G	T	T	7	0,7	T	7	0,7	T	5	0,5	T	4	0,4
chr01	5108780	A	G	G	22	0,22	G	31	0,31	G	23	0,23	G	27	0,27
chr01	5108803	A	G	G	22	0,22	G	31	0,30	G	24	0,24	G	27	0,27
chr01	5133599	G	A	A	87	0,86	A	47	0,46	A	58	0,58	A	54	1,52
chr01	5140670	A	C	A	22	22,0	C	7	0,7	M	13	6,7	A	7	7,0
chr01	5160291	G	A	N	.	.	R	3	2,1	A	1	0,1	N	.	.
chr01	5171976	G	A	N	.	.	N	.	.	N	.	.	R	3	1,2
chr01	5184641	A	T	N	.	.	N	.	.	W	4	1,3	N	.	.
chr01	5200306	A	G	G	2	0,2	N	.	.	N	.	.	N	.	.
chr01	5200350	G	A	A	2	0,2	N	.	.	N	.	.	N	.	.
chr01	5200450	A	G	G	5	0,5	A	2	2,0	R	5	2,3	R	7	2,5
chr01	5200753	T	C	C	5	0,5	T	2	2,0	Y	5	2,3	Y	7	2,5
chr01	5207751	A	T	T	3	0,3	A	5	5,0	W	4	3,1	W	10	2,8
chr01	5209496	T	C	C	2	0,2	N	.	.	N	.	.	N	.	.
chr01	5209789	T	G	G	2	0,2	N	.	.	N	.	.	N	.	.
chr01	5209803	G	A	A	2	0,2	N	.	.	N	.	.	N	.	.
chr01	5217656	T	C	C	54	0,54	C	1	0,1	C	34	0,34	C	37	0,37
chr01	5217660	G	T	T	54	0,53	T	1	0,1	T	34	0,34	T	37	0,37
chr01	5217664	T	A	A	54	0,54	A	1	0,1	A	34	0,34	A	37	0,37
chr01	5217673	T	C	C	55	0,55	C	1	0,1	C	34	0,34	C	37	0,37
chr01	5217675	T	G	G	55	0,55	G	1	0,1	G	34	0,34	G	37	0,37
chr01	5217694	T	A	A	55	0,53	A	1	0,1	A	34	0,34	A	37	0,37
chr01	5217697	G	A	A	55	0,55	A	1	0,1	A	34	0,34	A	37	0,37
chr01	5217700	C	A	A	55	2,53	A	1	0,1	A	34	0,34	A	37	0,37
chr01	5217707	A	G	G	55	0,55	G	1	0,1	G	34	0,34	G	37	0,37
chr01	5217715	T	C	C	55	0,55	C	1	0,1	C	34	0,34	C	37	0,37
chr01	5220596	C	T	T	4	0,4	N	.	.	N	.	.	N	.	.
chr01	5233074	G	C	G	13	13,0	S	5	1,4	S	10	3,7	S	10	5,5
chr01	5270205	A	T	T	64	0,64	T	53	1,52	T	48	1,47	T	57	2,54
chr01	5270212	A	T	T	64	1,63	T	53	0,53	T	48	1,46	T	57	1,56
chr01	5270480	C	T	T	64	0,64	T	54	1,53	T	47	0,47	T	56	1,55
chr01	5270529	C	T	T	64	0,64	T	54	1,53	T	47	0,47	T	56	1,55
chr01	5270535	G	A	A	64	0,64	A	54	1,53	A	47	0,47	A	56	0,56
chr01	5270540	G	A	A	64	0,64	A	54	1,53	A	47	0,47	A	56	1,55
chr01	5271724	A	G	N	.	.	N	.	.	N	.	.	G	2	0,2
chr01	5271785	A	G	N	.	.	N	.	.	G	4	0,4	G	2	0,2
chr01	5274147	C	T	C	168	166,1	T	166	2164	Y	172	70102	Y	178	118,60
chr01	5276093	C	G	G	3	0,3	C	5	5,0	C	2	2,0	N	.	.
chr01	5301719	A	G	G	1	0,1	N	.	.	G	1	0,1	N	.	.
chr01	5328665	G	A	N	.	.	A	3	0,3	N	.	.	N	.	.
chr01	5328984	G	A	N	.	.	A	3	0,3	N	.	.	N	.	.
chr01	5329015	A	C	N	.	.	C	3	0,3	N	.	.	N	.	.
chr01	5329041	C	T	N	.	.	T	3	0,3	N	.	.	N	.	.
chr01	5329045	T	A	N	.	.	A	3	0,3	N	.	.	N	.	.
chr01	5329047	C	G	N	.	.	G	3	0,3	N	.	.	N	.	.
chr01	5336925	C	T	N	.	.	N	.	.	T	2	0,2	N	.	.
chr01	5366306	A	G	G	5	0,5	A	1	1,0	G	4	1,3	G	3	0,3
chr01	5371773	A	G	G	4	0,4	N	.	.	N	.	.	N	.	.
chr01	5400538	A	G	N	.	.	N	.	.	G	1	0,1	G	1	0,1
chr01	5410711	C	T	N	.	.	N	.	.	T	3	0,3	N	.	.
chr01	5415628	C	T	T	1	0,1	T	1	0,1	T	4	0,4	T	5	0,5
chr01	5425848	G	A	N	.	.	A	2	0,2	N	.	.	A	5	0,5
chr01	5430989	G	A	A	13	0,13	A	8	0,8	A	13	0,13	A	16	0,16
chr01	5449633	A	G	G	250	0,249	G	250	0,249	G	250	0,250	G	250	0,249
chr01	5449921	A	G	G	246	0,246	G	250	0,250	G	250	0,248	G	250	0,250
chr01	5450006	A	G	G	249	2247	G	247	1246	G	249	0,247	G	250	0,250
chr01	5462664	G	T	N	.	.	N	.	.	N	.	.	T	2	0,2
chr01	5462946	C	T	N	.	.	N	.	.	N	.	.	T	2	0,2
chr01	5484434	T	C	C	3	0,3	N	.	.	C	3	0,3	N	.	.
chr01	5484468	C	T	T	3	0,3	N	.	.	T	3	0,3	N	.	.
chr01	5489168	C	T	N	.	.	T	2	0,2	N	.	.	N	.	.
chr01	5489659	A	G	G	3	0,3	G	6	0,6	G	11	0,11	G	9	0,9
chr01	5489665	G	A	A	3	0,3	G	6	6,0	R	11	7,4	R	9	2,7
chr01	5489954	T	C	C	3	0,3	C	5	0,5	C	10	0,10	C	9	0,9
chr01	5490408	A	T	T	2	0,2	N	.	.	T	2	0,2	N	.	.
chr01	5490409	T	C	C	2	0,2	N	.	.	N	.	.	N	.	.
chr01	5495334	A	G	G	9	0,9	G	8	0,8	G	9	0,9	G	8	0,8
chr01	5498602	C	T	N	.	.	N	.	.	N	.	.	T	2	0,2
chr01	5498782	G	A	A	1	0,1	A	1	0,1	A	3	0,3	N	.	.
chr01	5501017	A	G	N	.	.	N	.	.	G	1	0,1	G	1	0,1
chr01	5505846	A	G	N	.	.	N	.	.	G	1	0,1	G	1	0,1
chr01	5505851	C	T	N	.	.	N	.	.	T	1	0,1	T	1	0,1
chr01	5506004	T	C	N	.	.	N	.	.	C	1	0,1	C	1	0,1
chr01	5506988	C	T	T	199	1198	T	201	1200	T	187	0,185	T	250	0,249
chr01	5507102	C	T	T	5	0,5	T	3	0,3	T	13	0,13	T	8	0,8
chr01	5507401	G	C	C	5	0,5	C	3	0,3	C	14	0,14	C	8	0,8
chr01	5507421	G	A	A	5	0,5	A	3	0,3	A	14	0,14	A	8	0,8
chr01	5507691	A	T	T	2	0,2	N	.	.	T	3	0,3	N	.	.
chr01	5507828	C	A	N	.	.	N	.	.	A	4	0,4	N	.	.
chr01	5507834	C	T	N	.	.	N	.	.	T	4	0,4	N	.	.
chr01	5507838	A	G	N	.	.	N	.	.	G	4	0,4	N	.	.
chr01	5507967	T	C	N	.	.	C	2	0,2	C	7	0,7	N	.	.
chr01	5516412	A	T	T	1	0,1	N	.	.	T	3	0,3	T	4	0,4
chr01	5516475	C	T	T	1	0,1	N	.	.	Y	6	4,2	C	8	8,0
chr01	5522901	A	G	N	.	.	N	.	.	G	1	0,1	G	1	0,1
chr01	5530971	G	A	N	.	.	N	.	.	A	2	0,2	A	3	0,3
chr01	5534928	T	G	G	119	0,119	G	132	0,132	G	105	0,105	G	104	0,104
chr01	5534972	T	C	C	119	0,119	C	132	0,131	C	105	0,105	C	104	0,103
chr01	5569412	T	G	N	.	.	G	1	0,1	G	1	0,1	N	.	.
chr01	5569441	T	C	N	.	.	C	1	0,1	C	1	0,1	N	.	.
chr01	5594022	C	G	G	83	1,82	C	38	38,0	S	41	23,18	S	66	24,42
chr01	5594096	C	A	A	85	2,83	C	40	40,0	M	45	26,19	M	66	24,42
chr01	5597906	T	A	A	2	0,2	T	6	6,0	W	3	2,1	A	1	0,1
chr01	5599940	G	A	A	1	0,1	G	2	2,0	N	.	.	A	1	0,1
chr01	5603882	C	T	N	.	.	T	3	0,3	N	.	.	N	.	.
chr01	5626163	A	T	T	2	0,2	A	5	5,0	W	5	3,2	A	3	3,0
chr01	5626603	C	A	N	.	.	N	.	.	M	2	1,1	A	1	0,1
chr01	5660995	A	G	N	.	.	G	1	0,1	G	2	0,2	N	.	.
chr01	5669737	C	A	A	138	0,138	C	112	111,1	M	99	51,48	M	107	35,72
chr01	5670787	A	G	N	.	.	A	1	1,0	R	2	1,1	G	1	0,1
chr01	5670797	C	G	N	.	.	C	1	1,0	S	2	1,1	G	1	0,1
chr01	5680972	T	C	C	1	0,1	N	.	.	Y	4	3,1	Y	3	2,1
chr01	5681001	G	A	A	2	0,2	N	.	.	N	.	.	G	2	2,0
chr01	5681057	T	C	C	3	0,3	N	.	.	N	.	.	T	2	2,0
chr01	5682899	C	A	N	.	.	N	.	.	A	2	0,2	A	2	0,2
chr01	5683329	T	C	C	4	0,4	T	1	1,0	Y	3	1,2	Y	9	3,6
chr01	5683366	C	T	T	4	0,4	C	1	1,0	Y	3	1,2	Y	9	3,6
chr01	5684890	G	A	N	.	.	N	.	.	A	3	1,2	A	1	0,1
chr01	5684939	G	A	N	.	.	N	.	.	A	3	1,2	A	1	0,1
chr01	5686338	T	C	C	63	0,63	T	75	75,0	Y	70	33,37	Y	98	27,71
chr01	5686346	A	G	G	63	0,63	A	75	75,0	R	70	33,37	R	98	27,71
chr01	5686359	T	C	C	63	1,62	T	75	75,0	Y	70	33,37	Y	99	28,71
chr01	5738079	C	A	N	.	.	N	.	.	A	6	0,6	A	2	0,2
chr01	5740715	T	C	C	67	1,66	C	1	0,1	C	17	0,17	C	22	0,22
chr01	5762327	G	A	G	2	2,0	N	.	.	A	2	0,2	G	2	2,0
chr01	5762650	T	A	N	.	.	N	.	.	A	6	0,6	A	2	0,2
chr01	5779705	C	T	T	76	0,76	N	.	.	T	44	0,44	T	48	0,48
chr01	5779710	T	C	C	76	0,76	N	.	.	C	44	0,44	C	48	0,48
chr01	5779717	T	C	C	76	0,76	N	.	.	C	44	0,44	C	48	0,48
chr01	5779718	T	C	C	76	0,76	N	.	.	C	44	0,44	C	48	0,48
chr01	5779723	C	T	T	76	0,76	N	.	.	T	44	0,44	T	48	0,48
chr01	5779725	A	G	G	76	0,76	N	.	.	G	44	0,44	G	48	0,48
chr01	5779732	C	T	T	76	0,76	N	.	.	T	46	0,46	T	48	0,48
chr01	5779742	T	C	C	76	0,76	N	.	.	C	46	0,46	C	48	0,48
chr01	5779924	A	G	G	77	0,77	N	.	.	G	46	0,46	G	49	0,49
chr01	5779934	T	C	C	77	0,77	N	.	.	C	46	0,46	C	49	0,49
chr01	5779959	C	A	A	77	0,77	N	.	.	A	46	0,46	A	49	0,49
chr01	5779980	C	A	A	77	0,77	N	.	.	A	46	0,46	A	49	0,49
chr01	5779985	A	T	T	77	0,77	N	.	.	T	46	0,46	T	49	0,49
chr01	5786785	C	T	T	8	0,8	N	.	.	N	.	.	T	3	0,3
chr01	5786805	G	A	A	8	0,8	N	.	.	N	.	.	A	3	0,3
chr01	5813308	G	A	N	.	.	N	.	.	A	1	0,1	A	1	0,1
chr01	5813338	A	G	N	.	.	N	.	.	G	2	0,2	G	2	0,2
chr01	5816183	A	G	G	1	0,1	G	2	0,2	N	.	.	N	.	.
chr01	5820650	C	T	N	.	.	T	1	0,1	T	1	0,1	N	.	.
chr01	5820661	G	C	N	.	.	C	1	0,1	C	1	0,1	N	.	.
chr01	5820698	G	A	N	.	.	A	1	0,1	A	1	0,1	N	.	.
chr01	5820797	T	C	N	.	.	C	1	0,1	C	1	0,1	N	.	.
chr01	5820837	A	T	N	.	.	T	1	0,1	T	1	0,1	N	.	.
chr01	5823924	G	A	G	5	5,0	N	.	.	R	5	3,2	A	4	2,2
chr01	5823936	A	G	A	5	5,0	N	.	.	R	5	3,2	G	4	2,2
chr01	5823966	C	T	T	5	2,3	N	.	.	Y	5	4,1	C	4	4,0
chr01	5835567	G	A	A	1	0,1	A	1	0,1	N	.	.	A	2	0,2
chr01	5835933	T	C	C	1	0,1	C	1	0,1	N	.	.	C	2	0,2
chr01	5835963	T	G	G	1	0,1	G	1	0,1	N	.	.	G	2	0,2
chr01	5849698	G	A	A	21	0,21	A	11	0,11	A	22	0,22	A	20	0,20
chr01	5855495	T	C	N	.	.	N	.	.	C	2	0,2	C	1	0,1
chr01	5858774	T	C	C	13	0,13	C	4	0,4	C	16	0,16	C	21	0,21
chr01	5864942	T	C	C	2	0,2	N	.	.	C	9	0,9	C	3	0,3
chr01	5865283	T	A	A	2	0,2	N	.	.	A	9	0,9	A	3	0,3
chr01	5866350	G	A	A	1	0,1	A	1	0,1	N	.	.	A	4	0,4
chr01	5866425	T	C	C	1	0,1	C	1	0,1	N	.	.	C	3	0,3
chr01	5866922	G	A	A	1	0,1	A	4	0,4	N	.	.	N	.	.
chr01	5880214	T	C	N	.	.	N	.	.	C	1	0,1	C	1	0,1
chr01	5880219	G	T	N	.	.	N	.	.	T	1	0,1	T	1	0,1
chr01	5880236	C	A	N	.	.	N	.	.	A	1	0,1	A	1	0,1
chr01	5880266	C	T	N	.	.	N	.	.	T	1	0,1	T	1	0,1
chr01	5880591	G	T	N	.	.	N	.	.	T	1	0,1	T	1	0,1
chr01	5880849	A	G	N	.	.	N	.	.	N	.	.	G	2	0,2
chr01	5881242	G	T	T	5	0,5	T	1	0,1	T	11	0,11	T	9	0,9
chr01	5881250	T	G	N	.	.	G	1	0,1	N	.	.	G	2	0,2
chr01	5887896	A	T	T	2	0,2	T	2	0,2	T	6	0,6	T	5	0,5
chr01	5887957	G	A	A	2	0,2	A	2	0,2	A	6	0,6	A	5	0,5
chr01	5887967	T	C	C	1	0,1	N	.	.	Y	3	2,1	Y	2	1,1
chr01	5887970	G	A	A	1	0,1	N	.	.	R	3	2,1	R	2	1,1
chr01	5887973	T	C	N	.	.	N	.	.	Y	3	1,2	Y	2	1,1
chr01	5888542	G	A	A	1	0,1	A	4	0,4	A	4	0,4	A	3	0,3
chr01	5896464	A	C	C	2	0,2	C	5	0,5	C	2	0,2	C	3	0,3
chr01	5896479	T	G	G	2	0,2	G	5	0,5	G	2	0,2	G	3	0,3
chr01	5896767	G	A	A	2	0,2	A	5	0,5	A	2	0,2	A	3	0,3
chr01	5896896	A	T	N	.	.	T	1	0,1	T	2	0,2	T	5	0,5
chr01	5897119	C	T	N	.	.	T	1	0,1	T	2	0,2	T	5	0,5
chr01	5908593	T	C	C	8	0,8	C	22	0,22	C	23	0,23	C	18	0,18
chr01	5912504	G	A	A	11	0,11	A	11	0,11	A	10	0,10	A	20	0,20
chr01	5916367	C	T	T	1	0,1	N	.	.	T	1	0,1	T	1	0,1
chr01	5916370	C	T	T	1	0,1	N	.	.	T	1	0,1	T	1	0,1
chr01	5916538	T	C	C	1	0,1	N	.	.	C	1	0,1	C	1	0,1
chr01	5916609	A	G	G	1	0,1	N	.	.	G	1	0,1	G	1	0,1
chr01	5917924	A	G	G	5	0,5	G	7	0,7	G	4	0,4	G	5	0,5
chr01	5918323	C	T	T	1	0,1	T	1	0,1	T	2	0,2	T	3	0,3
chr01	5918348	C	T	T	1	0,1	T	1	0,1	T	2	0,2	T	3	0,3
chr01	5918511	T	C	C	1	0,1	C	1	0,1	C	2	0,2	C	3	0,3
chr01	5918518	G	A	A	1	0,1	A	1	0,1	A	2	0,2	A	3	0,3
chr01	5920507	T	A	A	1	0,1	N	.	.	N	.	.	A	1	0,1
chr01	5920513	G	A	A	1	0,1	N	.	.	N	.	.	A	1	0,1
chr01	5921626	G	A	A	2	0,2	N	.	.	A	2	0,2	A	1	0,1
chr01	5921634	G	A	A	2	0,2	N	.	.	A	2	0,2	A	1	0,1
chr01	5921636	C	A	A	2	0,2	N	.	.	A	2	0,2	A	1	0,1
chr01	5929230	A	T	N	.	.	T	1	0,1	T	8	0,8	N	.	.
chr01	5930759	A	G	G	7	0,7	G	16	0,16	G	19	0,19	G	19	0,19
chr01	5934783	C	G	G	52	0,52	G	26	0,26	G	47	0,47	G	41	0,39
chr01	5939007	G	A	N	.	.	A	3	1,2	A	7	0,7	A	4	0,4
chr01	5948995	T	A	N	.	.	A	1	0,1	A	1	0,1	N	.	.
chr01	5949003	T	C	N	.	.	C	1	0,1	C	1	0,1	N	.	.
chr01	5950651	C	T	T	64	5,59	T	72	1,70	T	66	3,63	T	72	3,69
chr01	5976158	G	T	N	.	.	N	.	.	K	2	1,1	K	2	1,1
chr01	5978589	G	T	N	.	.	T	5	0,5	T	3	0,3	T	4	0,4
chr01	5980295	G	C	C	1	0,1	N	.	.	N	.	.	C	1	0,1
chr01	5984126	G	T	N	.	.	T	2	0,2	T	1	0,1	N	.	.
chr01	5987912	A	C	N	.	.	C	4	0,4	N	.	.	C	1	0,1
chr01	5988064	C	T	N	.	.	T	2	0,2	N	.	.	T	1	0,1
chr01	5988070	C	A	N	.	.	A	2	0,2	N	.	.	A	1	0,1
chr01	5988071	G	A	N	.	.	A	2	0,2	N	.	.	A	1	0,1
chr01	5989304	T	C	C	1	0,1	C	1	0,1	C	1	0,1	C	1	0,1
chr01	5989950	G	A	A	2	0,2	A	2	0,2	A	3	0,3	A	1	0,1
chr01	5990433	G	T	N	.	.	G	2	2,0	T	8	0,8	G	2	2,0
chr01	5990444	C	T	T	1	0,1	T	2	0,2	T	8	0,8	T	2	0,2
chr01	5990514	T	C	T	1	1,0	T	2	2,0	Y	8	5,3	T	2	2,0
chr01	5991715	C	A	M	21	3,18	M	5	3,2	A	19	5,14	A	23	8,15
chr01	5991731	C	T	Y	21	3,18	Y	5	3,2	T	19	5,14	T	23	8,15
chr01	5991756	C	A	M	21	3,18	M	5	3,2	M	18	5,13	A	22	8,14
chr01	5991763	C	T	Y	21	3,18	Y	5	3,2	T	18	5,13	T	22	8,14
chr01	5991765	C	T	Y	21	3,18	Y	5	3,2	Y	18	5,13	T	22	8,13
chr01	5991769	G	A	R	21	3,18	R	5	3,2	A	18	5,13	A	22	8,14
chr01	5991775	C	T	Y	21	3,18	Y	5	3,2	T	18	5,13	T	22	8,14
chr01	5991782	C	T	Y	20	3,17	Y	5	3,2	T	17	5,12	T	20	8,12
chr01	5991784	G	A	R	20	3,17	R	5	3,2	R	17	5,12	A	20	8,12
chr01	5991796	C	T	Y	20	3,16	Y	5	3,2	Y	17	5,12	T	20	8,12
chr01	6015453	C	T	C	1	1,0	Y	2	1,1	T	6	0,6	T	5	1,4
chr01	6015476	G	A	R	3	2,1	R	4	2,2	A	13	0,13	A	13	2,11
chr01	6015515	C	T	C	3	3,0	C	4	4,0	Y	13	7,6	Y	13	11,2
chr01	6015566	G	A	R	2	1,1	R	2	1,1	A	7	0,7	A	8	1,7
chr01	6041363	C	A	A	46	40,6	A	1	0,1	A	20	19,1	A	26	23,3
chr01	6062267	C	A	A	23	0,23	C	30	30,0	M	20	15,5	M	33	11,22
chr01	6086510	C	T	N	.	.	T	2	0,2	N	.	.	N	.	.
chr01	6086511	T	G	N	.	.	G	2	0,2	N	.	.	N	.	.
chr01	6086540	C	T	N	.	.	T	2	0,2	N	.	.	N	.	.
chr01	6098916	A	G	G	2	0,2	N	.	.	N	.	.	N	.	.
chr01	6105970	C	T	N	.	.	N	.	.	T	2	0,2	N	.	.
chr01	6106408	A	G	G	2	0,2	G	8	0,8	G	11	0,11	G	12	0,12
chr01	6106414	T	C	C	2	0,2	C	8	0,8	C	11	0,11	C	12	0,12
chr01	6109260	T	C	C	162	0,162	C	133	0,133	C	113	0,113	C	160	0,160
chr01	6109262	T	C	C	162	0,162	C	133	0,133	C	113	0,112	C	160	0,160
chr01	6111098	T	C	C	19	0,19	C	38	0,38	C	19	0,19	C	12	0,11
chr01	6112423	A	G	G	7	0,7	G	2	0,2	G	1	0,1	G	3	0,3
chr01	6112447	T	C	C	7	0,7	C	2	0,2	C	1	0,1	C	3	0,3
chr01	6115509	T	C	N	.	.	C	1	0,1	C	1	0,1	N	.	.
chr01	6115545	T	C	N	.	.	C	1	0,1	C	1	0,1	N	.	.
chr01	6115576	T	A	N	.	.	A	1	0,1	A	1	0,1	N	.	.
chr01	6115582	A	C	N	.	.	C	1	0,1	C	1	0,1	N	.	.
chr01	6139056	A	G	G	3	0,3	N	.	.	N	.	.	N	.	.
chr01	6139447	T	G	G	3	0,3	N	.	.	N	.	.	N	.	.
chr01	6141485	C	A	A	9	0,9	A	9	0,9	A	11	0,11	A	13	0,13
chr01	6141543	C	A	A	9	0,9	A	9	0,9	A	11	0,11	A	13	0,13
chr01	6141925	A	G	G	10	0,10	G	9	0,9	G	11	0,10	G	13	0,13
chr01	6147586	T	C	C	1	0,1	N	.	.	C	4	0,4	C	6	0,6
chr01	6149726	C	T	T	4	0,4	T	4	0,4	T	8	0,8	T	2	0,2
chr01	6149742	C	T	T	4	0,4	T	4	0,4	T	8	0,8	T	2	0,2
chr01	6149795	A	G	G	4	0,4	G	4	0,4	G	8	0,8	G	2	0,2
chr01	6149811	T	C	C	4	0,4	C	4	0,4	C	8	0,8	C	2	0,2
chr01	6153946	G	C	N	.	.	C	55	0,55	C	19	0,19	C	19	0,19
chr01	6153947	T	A	N	.	.	A	55	0,55	A	19	0,19	A	19	0,19
chr01	6153962	G	T	N	.	.	T	55	1,54	T	19	0,19	T	19	0,19
chr01	6185420	T	C	N	.	.	C	1	0,1	C	1	0,1	N	.	.
chr01	6185432	C	T	N	.	.	T	1	0,1	T	1	0,1	N	.	.
chr01	6185462	G	A	N	.	.	A	1	0,1	A	1	0,1	N	.	.
chr01	6185470	A	G	N	.	.	G	1	0,1	G	1	0,1	N	.	.
chr01	6241759	T	C	T	37	37,0	C	22	0,22	Y	8	3,5	T	19	18,1
chr01	6242067	C	T	C	37	35,1	T	22	0,22	Y	8	3,5	C	19	18,1
chr01	6242089	T	C	T	37	37,0	C	22	0,22	Y	8	3,5	T	19	18,1
chr01	6245124	C	T	N	.	.	T	2	0,2	T	1	0,1	T	1	0,1
chr01	6245313	C	T	N	.	.	T	2	0,2	T	1	0,1	T	1	0,1
chr01	6248623	A	G	N	.	.	G	2	0,2	A	1	1,0	A	1	1,0
chr01	6248643	T	C	N	.	.	C	2	0,2	T	1	1,0	T	1	1,0
chr01	6271611	A	T	N	.	.	T	2	0,2	T	1	0,1	N	.	.
chr01	6271628	T	C	N	.	.	C	2	0,2	N	.	.	N	.	.
chr01	6274198	A	G	A	1	1,0	G	2	0,2	G	1	0,1	R	3	1,2
chr01	6274276	G	A	G	1	1,0	A	2	0,2	A	1	0,1	R	3	1,2
chr01	6295418	C	T	Y	3	1,2	Y	2	1,1	Y	12	6,6	C	8	8,0
chr01	6295463	G	T	K	3	1,2	K	2	1,1	K	12	6,6	G	8	8,0
chr01	6307096	T	C	N	.	.	N	.	.	C	2	0,2	C	1	0,1
chr01	6307394	G	A	G	3	3,0	N	.	.	A	2	0,1	A	2	0,2
chr01	6307441	C	T	C	3	3,0	T	1	0,1	T	3	0,3	T	2	0,2
chr01	6307563	G	T	G	5	5,0	K	5	3,2	G	16	16,0	K	12	8,4
chr01	6307738	G	A	R	5	3,2	G	4	4,0	R	16	11,5	G	12	12,0
chr01	6307857	G	A	N	.	.	N	.	.	N	.	.	A	4	0,4
chr01	6307901	T	C	T	2	2,0	C	9	0,9	T	2	2,0	T	2	2,0
chr01	6313796	C	A	C	2	2,0	A	2	0,2	M	6	4,2	M	4	2,2
chr01	6313807	A	G	A	1	1,0	G	1	0,1	R	3	2,1	R	2	1,1
chr01	6314438	A	G	N	.	.	G	49	0,49	G	13	0,13	G	13	0,13
chr01	6315391	T	C	C	1	0,1	N	.	.	C	5	0,5	C	1	0,1
chr01	6315660	G	A	G	1	1,0	N	.	.	R	5	1,4	A	1	0,1
chr01	6330628	G	A	A	3	0,3	G	3	3,0	R	11	6,5	R	5	1,4
chr01	6330631	C	T	T	3	0,3	C	3	3,0	Y	11	6,5	Y	5	1,4
chr01	6330668	A	T	T	3	0,3	T	3	0,3	T	11	0,11	T	5	0,5
chr01	6330698	A	C	C	3	0,3	C	3	0,3	C	11	0,11	C	5	0,5
chr01	6330981	C	A	C	3	3,0	A	3	0,3	M	11	5,6	M	5	4,1
chr01	6330989	C	A	A	3	0,3	C	3	3,0	M	11	6,5	M	5	1,4
chr01	6332563	G	A	A	1	0,1	N	.	.	R	5	4,1	R	6	1,5
chr01	6332684	G	T	T	1	0,1	N	.	.	K	5	4,1	K	6	1,5
chr01	6332752	T	C	T	1	1,0	N	.	.	Y	5	1,4	Y	6	5,1
chr01	6332769	G	A	A	1	0,1	N	.	.	R	5	4,1	R	6	1,5
chr01	6335895	G	A	A	34	0,34	N	.	.	A	15	0,15	A	17	0,17
chr01	6357259	T	C	T	1	1,0	C	3	0,3	N	.	.	N	.	.
chr01	6364484	A	G	N	.	.	N	.	.	N	.	.	G	2	0,2
chr01	6364512	C	A	N	.	.	N	.	.	N	.	.	A	2	0,2
chr01	6364546	T	C	T	121	121,0	C	112	2110	Y	110	58,52	Y	121	75,46
chr01	6364547	G	A	G	121	121,0	A	113	3109	R	110	58,52	R	121	75,46
chr01	6364587	A	G	A	121	121,0	G	113	2111	R	110	58,52	R	121	74,46
chr01	6364892	A	G	A	119	119,0	G	114	2112	R	109	58,51	R	120	74,46
chr01	6373884	C	T	N	.	.	T	2	0,2	N	.	.	T	1	0,1
chr01	6373891	G	T	N	.	.	T	2	0,2	N	.	.	T	1	0,1
chr01	6373892	G	T	N	.	.	T	2	0,2	N	.	.	T	1	0,1
chr01	6373955	C	T	N	.	.	T	2	0,2	N	.	.	T	1	0,1
chr01	6373962	A	C	N	.	.	C	2	0,2	N	.	.	C	1	0,1
chr01	6373970	G	A	N	.	.	A	2	0,2	N	.	.	A	1	0,1
chr01	6375497	A	G	G	4	0,4	N	.	.	G	4	0,4	G	4	0,4
chr01	6384664	T	A	T	1	1,0	N	.	.	N	.	.	A	2	0,2
chr01	6391994	T	C	C	4	0,4	C	2	0,2	C	2	0,2	N	.	.
chr01	6392002	G	A	A	4	0,4	A	2	0,2	A	2	0,2	N	.	.
chr01	6392020	G	A	A	4	0,4	A	2	0,2	A	2	0,2	N	.	.
chr01	6392341	G	A	A	22	0,22	A	22	0,22	A	26	0,26	A	16	0,16
chr01	6399357	T	G	N	.	.	N	.	.	G	3	0,3	G	1	0,1
chr01	6399359	C	A	N	.	.	N	.	.	A	3	0,3	A	1	0,1
chr01	6399524	A	T	N	.	.	N	.	.	T	3	0,3	T	1	0,1
chr01	6401624	T	G	N	.	.	G	3	0,3	N	.	.	N	.	.
chr01	6401991	T	C	N	.	.	C	3	0,3	N	.	.	N	.	.
chr01	6402028	T	C	N	.	.	C	3	0,3	N	.	.	N	.	.
chr01	6402599	C	A	A	2	0,2	N	.	.	A	1	0,1	N	.	.
chr01	6417122	T	C	N	.	.	N	.	.	C	1	0,1	C	1	0,1
chr01	6417147	C	T	N	.	.	N	.	.	T	1	0,1	T	1	0,1
chr01	6418433	G	T	T	3	0,3	N	.	.	T	2	0,2	T	2	0,2
chr01	6418693	T	G	G	27	1,26	G	22	0,22	G	31	0,31	G	28	0,28
chr01	6419351	T	G	G	1	0,1	N	.	.	G	2	0,2	N	.	.
chr01	6419362	G	T	T	1	0,1	N	.	.	T	2	0,2	N	.	.
chr01	6419363	C	T	T	1	0,1	N	.	.	T	2	0,2	N	.	.
chr01	6419575	C	G	N	.	.	N	.	.	G	2	0,2	G	2	0,2
chr01	6419645	A	G	N	.	.	N	.	.	G	2	0,2	G	2	0,2
chr01	6419757	G	A	N	.	.	N	.	.	A	2	0,2	A	2	0,2
chr01	6433690	A	G	G	3	0,3	G	3	1,2	N	.	.	N	.	.
chr01	6434101	G	A	A	2	0,2	N	.	.	A	1	0,1	N	.	.
chr01	6435151	T	C	N	.	.	C	2	0,2	C	6	0,6	C	6	0,6
chr01	6435271	C	T	N	.	.	N	.	.	T	2	0,2	N	.	.
chr01	6435275	C	A	N	.	.	N	.	.	A	2	0,2	N	.	.
chr01	6436139	C	A	A	2	0,2	A	4	0,4	A	10	0,10	A	8	0,8
chr01	6440996	G	A	N	.	.	N	.	.	A	2	0,2	A	1	0,1
chr01	6441077	G	A	N	.	.	N	.	.	A	2	0,2	A	1	0,1
chr01	6449481	T	C	C	4	0,4	C	8	0,8	C	6	0,6	C	13	0,13
chr01	6449850	C	T	T	3	0,3	T	9	0,9	T	6	0,6	T	13	0,13
chr01	6463486	A	C	C	1	0,1	C	5	0,5	C	4	0,4	C	2	0,2
chr01	6463791	T	C	C	4	0,4	C	3	0,3	C	7	0,7	C	3	0,3
chr01	6463836	A	G	G	4	0,4	G	3	0,3	G	7	0,7	G	3	0,3
chr01	6463838	T	C	C	4	0,4	C	3	0,3	C	7	0,7	C	3	0,3
chr01	6463886	A	G	G	4	0,4	G	3	0,3	G	7	0,7	G	3	0,3
chr01	6464165	T	C	C	1	0,1	N	.	.	C	2	0,2	N	.	.
chr01	6464222	T	C	C	1	0,1	C	5	0,5	C	2	0,2	N	.	.
chr01	6464381	T	G	G	132	0,132	G	129	0,128	G	79	0,79	G	109	0,109
chr01	6464797	G	A	A	132	1129	A	130	1127	A	82	1,81	A	111	1109
chr01	6467128	T	C	C	1	0,1	C	3	0,3	C	7	0,7	C	6	0,6
chr01	6467144	G	T	T	1	0,1	T	3	0,3	T	7	0,7	T	6	0,6
chr01	6474118	C	G	N	.	.	G	1	0,1	G	3	0,3	G	1	0,1
chr01	6485459	G	A	A	7	0,7	G	2	2,0	A	1	0,1	G	1	1,0
chr01	6492087	C	T	T	1	0,1	Y	4	1,3	T	3	1,2	Y	4	1,3
chr01	6492118	C	T	T	1	0,1	Y	4	1,3	T	3	1,2	Y	4	1,3
chr01	6501780	T	G	N	.	.	G	2	0,2	K	12	6,6	N	.	.
chr01	6501781	C	T	N	.	.	C	2	2,0	Y	12	8,4	N	.	.
chr01	6614324	T	C	N	.	.	C	1	0,1	C	4	0,4	C	1	0,1
chr01	6614539	A	T	N	.	.	A	1	1,0	W	4	3,1	T	1	0,1
chr01	6669169	C	G	N	.	.	N	.	.	G	2	0,2	G	1	0,1
chr01	6669282	A	C	N	.	.	N	.	.	C	2	0,2	C	1	0,1
[truncated: 999,431+ more rows]
